# Supplementary material for: Dietary Inhibitors of CYP3A4 Are Revealed Using Virtual Screening by Using a New Deep-Learning Classifier
Source: J Agric Food Chem. 2022 Feb 1;70(8):2752–61. doi: 10.1021/acs.jafc.2c00237 (PMC8895463; doi:10.1021/acs.jafc.2c00237)
Supplement: Supplementary file 2 — jf2c00237_si_002.xlsx [file jf2c00237_si_002.xlsx]

## Sheet: TableS2
source_id	food_id	orig_food_common_name	orig_food_scientific_name	orig_content	orig_unit	Food_name	food_group	food_subgroup	MW	name	SMILES (Canonical)	autoqsar_Pred_Pred_Class	autoqsar_Pred_Pred_Prob
82	197	Broad bean pod, raw		0.075	mg/100g	Broad bean	Pulses	Beans	272.253	Butein	O=C(/C=C/c1ccc(O)c(O)c1)c1ccc(O)cc1O	1	0.712
678	626	Wine [White]		0	mg/100g	Grape wine	Beverages	Fermented beverages	272.253	(S)-Naringenin	O=C1C[C@@H](c2ccc(O)cc2)Oc2cc(O)cc(O)c21	1	0.873
678	268	Beer [Regular]		0	mg/100g	Beer	Beverages	Fermented beverages	272.253	(S)-Naringenin	O=C1C[C@@H](c2ccc(O)cc2)Oc2cc(O)cc(O)c21	1	0.873
678	626	Wine [Red]		0.061	mg/100g	Grape wine	Beverages	Fermented beverages	272.253	(S)-Naringenin	O=C1C[C@@H](c2ccc(O)cc2)Oc2cc(O)cc(O)c21	1	0.873
678	256	Grapefruit, pure juice		1.564	mg/100g	Grapefruit	Fruits	Citrus	272.253	(S)-Naringenin	O=C1C[C@@H](c2ccc(O)cc2)Oc2cc(O)cc(O)c21	1	0.873
678	148	Almond		0.0962	mg/100g	Almond	Nuts	Nuts	272.253	(S)-Naringenin	O=C1C[C@@H](c2ccc(O)cc2)Oc2cc(O)cc(O)c21	1	0.873
678	140	Pistachio, dehulled		0.012	mg/100g	Pistachio	Nuts	Nuts	272.253	(S)-Naringenin	O=C1C[C@@H](c2ccc(O)cc2)Oc2cc(O)cc(O)c21	1	0.873
678	122	Marjoram, dried		0	mg/100g	Sweet marjoram	Herbs and Spices	Herbs	272.253	(S)-Naringenin	O=C1C[C@@H](c2ccc(O)cc2)Oc2cc(O)cc(O)c21	1	0.873
678	159	Rosemary, dried		0	mg/100g	Rosemary	Herbs and Spices	Herbs	272.253	(S)-Naringenin	O=C1C[C@@H](c2ccc(O)cc2)Oc2cc(O)cc(O)c21	1	0.873
678	102	Mexican oregano, dried		372	mg/100g	Mexican oregano	Herbs and Spices	Herbs	272.253	(S)-Naringenin	O=C1C[C@@H](c2ccc(O)cc2)Oc2cc(O)cc(O)c21	1	0.873
678	38	Tea [Green], infusion		0	mg/100g	Tea	Teas	Teas	272.253	(S)-Naringenin	O=C1C[C@@H](c2ccc(O)cc2)Oc2cc(O)cc(O)c21	1	0.873
678	34	Broccoli, raw		0	mg/100g	Broccoli	Vegetables	Cabbages	272.253	(S)-Naringenin	O=C1C[C@@H](c2ccc(O)cc2)Oc2cc(O)cc(O)c21	1	0.873
678	83	Strawberry		0	mg/100g	Strawberry	Fruits	Berries	272.253	(S)-Naringenin	O=C1C[C@@H](c2ccc(O)cc2)Oc2cc(O)cc(O)c21	1	0.873
678	57	Orange [Blond], pure juice		0.8	mg/100g	Sweet orange	Fruits	Citrus	272.253	(S)-Naringenin	O=C1C[C@@H](c2ccc(O)cc2)Oc2cc(O)cc(O)c21	1	0.873
678	32	Brussel sprouts, raw		0	mg/100g	Brussel sprouts	Vegetables	Cabbages	272.253	(S)-Naringenin	O=C1C[C@@H](c2ccc(O)cc2)Oc2cc(O)cc(O)c21	1	0.873
678	40	Sweet pepper [Green], raw		0	mg/100g	Pepper	Vegetables	Fruit vegetables	272.253	(S)-Naringenin	O=C1C[C@@H](c2ccc(O)cc2)Oc2cc(O)cc(O)c21	1	0.873
678	194	Lingonberry		0	mg/100g	Lingonberry	Fruits	Berries	272.253	(S)-Naringenin	O=C1C[C@@H](c2ccc(O)cc2)Oc2cc(O)cc(O)c21	1	0.873
678	38	Tea [Black], infusion		0	mg/100g	Tea	Teas	Teas	272.253	(S)-Naringenin	O=C1C[C@@H](c2ccc(O)cc2)Oc2cc(O)cc(O)c21	1	0.873
678	260	Oxheart cabbage, raw		0	mg/100g	Oxheart cabbage	Vegetables	Cabbages	272.253	(S)-Naringenin	O=C1C[C@@H](c2ccc(O)cc2)Oc2cc(O)cc(O)c21	1	0.873
678	156	Redcurrant		0	mg/100g	Redcurrant	Fruits	Berries	272.253	(S)-Naringenin	O=C1C[C@@H](c2ccc(O)cc2)Oc2cc(O)cc(O)c21	1	0.873
678	30	Kale, raw		0	mg/100g	Common cabbage	Vegetables	Cabbages	272.253	(S)-Naringenin	O=C1C[C@@H](c2ccc(O)cc2)Oc2cc(O)cc(O)c21	1	0.873
678	162	Red raspberry		0	mg/100g	Red raspberry	Fruits	Berries	272.253	(S)-Naringenin	O=C1C[C@@H](c2ccc(O)cc2)Oc2cc(O)cc(O)c21	1	0.873
678	2	Savoy cabbage, raw		0	mg/100g	Savoy cabbage	Vegetables	Cabbages	272.253	(S)-Naringenin	O=C1C[C@@H](c2ccc(O)cc2)Oc2cc(O)cc(O)c21	1	0.873
678	147	Plum, fresh		0	mg/100g	European plum	Fruits	Drupes	272.253	(S)-Naringenin	O=C1C[C@@H](c2ccc(O)cc2)Oc2cc(O)cc(O)c21	1	0.873
678	105	Apple [Dessert], whole		0	mg/100g	Apple	Fruits	Pomes	272.253	(S)-Naringenin	O=C1C[C@@H](c2ccc(O)cc2)Oc2cc(O)cc(O)c21	1	0.873
678	155	Blackcurrant		0	mg/100g	Blackcurrant	Fruits	Berries	272.253	(S)-Naringenin	O=C1C[C@@H](c2ccc(O)cc2)Oc2cc(O)cc(O)c21	1	0.873
678	145	Sweet cherry		0	mg/100g	Sweet cherry	Fruits	Drupes	272.253	(S)-Naringenin	O=C1C[C@@H](c2ccc(O)cc2)Oc2cc(O)cc(O)c21	1	0.873
678	54	Lemon		0.55	mg/100g	Lemon	Fruits	Citrus	272.253	(S)-Naringenin	O=C1C[C@@H](c2ccc(O)cc2)Oc2cc(O)cc(O)c21	1	0.873
678	53	Lime		3.4	mg/100g	Lime	Fruits	Citrus	272.253	(S)-Naringenin	O=C1C[C@@H](c2ccc(O)cc2)Oc2cc(O)cc(O)c21	1	0.873
678	204	Grape [Green]		0	mg/100g	Common grape	Fruits	Berries	272.253	(S)-Naringenin	O=C1C[C@@H](c2ccc(O)cc2)Oc2cc(O)cc(O)c21	1	0.873
678	57	Orange [Blond]		11.225	mg/100g	Sweet orange	Fruits	Citrus	272.253	(S)-Naringenin	O=C1C[C@@H](c2ccc(O)cc2)Oc2cc(O)cc(O)c21	1	0.873
678	256	Grapefruit		53	mg/100g	Grapefruit	Fruits	Citrus	272.253	(S)-Naringenin	O=C1C[C@@H](c2ccc(O)cc2)Oc2cc(O)cc(O)c21	1	0.873
678	144	Apricot		0	mg/100g	Apricot	Fruits	Drupes	272.253	(S)-Naringenin	O=C1C[C@@H](c2ccc(O)cc2)Oc2cc(O)cc(O)c21	1	0.873
678	626	Wine [Red]		0	mg/100g	Grape wine	Beverages	Fermented beverages	272.253	(S)-Naringenin	O=C1C[C@@H](c2ccc(O)cc2)Oc2cc(O)cc(O)c21	1	0.873
678	204	Grape [Black]		0	mg/100g	Common grape	Fruits	Berries	272.253	(S)-Naringenin	O=C1C[C@@H](c2ccc(O)cc2)Oc2cc(O)cc(O)c21	1	0.873
678	40	Sweet pepper [Yellow], raw		0	mg/100g	Pepper	Vegetables	Fruit vegetables	272.253	(S)-Naringenin	O=C1C[C@@H](c2ccc(O)cc2)Oc2cc(O)cc(O)c21	1	0.873
678	40	Sweet pepper [Red], raw		0	mg/100g	Pepper	Vegetables	Fruit vegetables	272.253	(S)-Naringenin	O=C1C[C@@H](c2ccc(O)cc2)Oc2cc(O)cc(O)c21	1	0.873
678	172	Tomato [Cherry], whole, raw		3.84167	mg/100g	Cherry tomato	Vegetables	Fruit vegetables	272.253	(S)-Naringenin	O=C1C[C@@H](c2ccc(O)cc2)Oc2cc(O)cc(O)c21	1	0.873
678	95	Lettuce [Green], raw		0	mg/100g	Lettuce	Vegetables	Leaf vegetables	272.253	(S)-Naringenin	O=C1C[C@@H](c2ccc(O)cc2)Oc2cc(O)cc(O)c21	1	0.873
678	226	Onion [Yellow], raw		0	mg/100g	Garden onion (var.)	Vegetables	Onion-family vegetables	272.253	(S)-Naringenin	O=C1C[C@@H](c2ccc(O)cc2)Oc2cc(O)cc(O)c21	1	0.873
678	134	Green bean, raw		0	mg/100g	Common bean	Pulses	Beans	272.253	(S)-Naringenin	O=C1C[C@@H](c2ccc(O)cc2)Oc2cc(O)cc(O)c21	1	0.873
678	226	Onion [Red], raw		0	mg/100g	Garden onion (var.)	Vegetables	Onion-family vegetables	272.253	(S)-Naringenin	O=C1C[C@@H](c2ccc(O)cc2)Oc2cc(O)cc(O)c21	1	0.873
678	173	Tomato, whole, raw		0.964571	mg/100g	Garden tomato (var.)	Vegetables	Fruit vegetables	272.253	(S)-Naringenin	O=C1C[C@@H](c2ccc(O)cc2)Oc2cc(O)cc(O)c21	1	0.873
678	215	Celery stalks, raw		0	mg/100g	Celery stalks	Vegetables	Stalk vegetables	272.253	(S)-Naringenin	O=C1C[C@@H](c2ccc(O)cc2)Oc2cc(O)cc(O)c21	1	0.873
678	82	Fennel, dried		0	mg/100g	Fennel	Herbs and Spices	Herbs	272.253	(S)-Naringenin	O=C1C[C@@H](c2ccc(O)cc2)Oc2cc(O)cc(O)c21	1	0.873
678	13	Dill, dried		0	mg/100g	Dill	Herbs and Spices	Herbs	272.253	(S)-Naringenin	O=C1C[C@@H](c2ccc(O)cc2)Oc2cc(O)cc(O)c21	1	0.873
678	89	Hyssop, dried		0	mg/100g	Hyssop	Herbs and Spices	Herbs	272.253	(S)-Naringenin	O=C1C[C@@H](c2ccc(O)cc2)Oc2cc(O)cc(O)c21	1	0.873
678	108	Lemon balm, dried		0	mg/100g	Lemon balm	Herbs and Spices	Herbs	272.253	(S)-Naringenin	O=C1C[C@@H](c2ccc(O)cc2)Oc2cc(O)cc(O)c21	1	0.873
678	107	German camomile, dried		0	mg/100g	German camomile	Herbs and Spices	Herbs	272.253	(S)-Naringenin	O=C1C[C@@H](c2ccc(O)cc2)Oc2cc(O)cc(O)c21	1	0.873
678	249	Celery leaves, fresh		0	mg/100g	Celery leaves	Herbs and Spices	Herbs	272.253	(S)-Naringenin	O=C1C[C@@H](c2ccc(O)cc2)Oc2cc(O)cc(O)c21	1	0.873
678	137	Anise herb, dried		0	mg/100g	Anise	Herbs and Spices	Herbs	272.253	(S)-Naringenin	O=C1C[C@@H](c2ccc(O)cc2)Oc2cc(O)cc(O)c21	1	0.873
678	61	Coriander, dried		0	mg/100g	Coriander	Herbs and Spices	Herbs	272.253	(S)-Naringenin	O=C1C[C@@H](c2ccc(O)cc2)Oc2cc(O)cc(O)c21	1	0.873
678	165	Common sage, dried		0	mg/100g	Common sage	Herbs and Spices	Herbs	272.253	(S)-Naringenin	O=C1C[C@@H](c2ccc(O)cc2)Oc2cc(O)cc(O)c21	1	0.873
678	183	Common thyme, dried		0	mg/100g	Common thyme	Herbs and Spices	Herbs	272.253	(S)-Naringenin	O=C1C[C@@H](c2ccc(O)cc2)Oc2cc(O)cc(O)c21	1	0.873
678	119	Sweet basil, dried		0	mg/100g	Sweet basil	Herbs and Spices	Herbs	272.253	(S)-Naringenin	O=C1C[C@@H](c2ccc(O)cc2)Oc2cc(O)cc(O)c21	1	0.873
678	67	Cumin		0	mg/100g	Cumin	Herbs and Spices	Spices	272.253	(S)-Naringenin	O=C1C[C@@H](c2ccc(O)cc2)Oc2cc(O)cc(O)c21	1	0.873
678	131	Parsley, dried		0	mg/100g	Parsley	Herbs and Spices	Herbs	272.253	(S)-Naringenin	O=C1C[C@@H](c2ccc(O)cc2)Oc2cc(O)cc(O)c21	1	0.873
678	122	Marjoram, dried		0	mg/100g	Sweet marjoram	Herbs and Spices	Herbs	272.253	(S)-Naringenin	O=C1C[C@@H](c2ccc(O)cc2)Oc2cc(O)cc(O)c21	1	0.873
678	3	Silver linden, dried		0	mg/100g	Silver linden	Herbs and Spices	Herbs	272.253	(S)-Naringenin	O=C1C[C@@H](c2ccc(O)cc2)Oc2cc(O)cc(O)c21	1	0.873
678	112	Spearmint, dried		0	mg/100g	Spearmint	Herbs and Spices	Herbs	272.253	(S)-Naringenin	O=C1C[C@@H](c2ccc(O)cc2)Oc2cc(O)cc(O)c21	1	0.873
678	131	Parsley, fresh		0	mg/100g	Parsley	Herbs and Spices	Herbs	272.253	(S)-Naringenin	O=C1C[C@@H](c2ccc(O)cc2)Oc2cc(O)cc(O)c21	1	0.873
678	159	Rosemary, dried		0	mg/100g	Rosemary	Herbs and Spices	Herbs	272.253	(S)-Naringenin	O=C1C[C@@H](c2ccc(O)cc2)Oc2cc(O)cc(O)c21	1	0.873
1472	102	Mexican oregano, dried		93	mg/100g	Mexican oregano	Herbs and Spices	Herbs	286.279	Sakuranetin	COc1cc(O)c2c(c1)O[C@H](c1ccc(O)cc1)CC2=O	1	0.708
1536	197	Broad bean pod, raw		0.05	mg/100g	Broad bean	Pulses	Beans	254.238	7,4'-Dihydroxyflavone	O=c1cc(-c2ccc(O)cc2)oc2cc(O)ccc12	1	0.805
2798	626	Wine [White]		0	mg/100g	Grape wine	Beverages	Fermented beverages	270.237	Apigenin	O=c1cc(-c2ccc(O)cc2)oc2cc(O)cc(O)c12	1	0.806
2798	57	Orange [Blond], pure juice		0	mg/100g	Sweet orange	Fruits	Citrus	270.237	Apigenin	O=c1cc(-c2ccc(O)cc2)oc2cc(O)cc(O)c12	1	0.806
2798	268	Beer [Regular]		0.00441667	mg/100g	Beer	Beverages	Fermented beverages	270.237	Apigenin	O=c1cc(-c2ccc(O)cc2)oc2cc(O)cc(O)c12	1	0.806
2798	626	Wine [Red]		0	mg/100g	Grape wine	Beverages	Fermented beverages	270.237	Apigenin	O=c1cc(-c2ccc(O)cc2)oc2cc(O)cc(O)c12	1	0.806
2798	256	Grapefruit, pure juice		0	mg/100g	Grapefruit	Fruits	Citrus	270.237	Apigenin	O=c1cc(-c2ccc(O)cc2)oc2cc(O)cc(O)c12	1	0.806
2798	256	Grapefruit, juice from concentrate		0	mg/100g	Grapefruit	Fruits	Citrus	270.237	Apigenin	O=c1cc(-c2ccc(O)cc2)oc2cc(O)cc(O)c12	1	0.806
2798	215	Celery stalks, raw		0	mg/100g	Celery stalks	Vegetables	Stalk vegetables	270.237	Apigenin	O=c1cc(-c2ccc(O)cc2)oc2cc(O)cc(O)c12	1	0.806
2798	165	Common sage, fresh		2.4	mg/100g	Common sage	Herbs and Spices	Herbs	270.237	Apigenin	O=c1cc(-c2ccc(O)cc2)oc2cc(O)cc(O)c12	1	0.806
2798	140	Pistachio, dehulled		0.003	mg/100g	Pistachio	Nuts	Nuts	270.237	Apigenin	O=c1cc(-c2ccc(O)cc2)oc2cc(O)cc(O)c12	1	0.806
2798	241	Welsh onion, fresh		0.0005	mg/100g	Welsh onion	Herbs and Spices	Herbs	270.237	Apigenin	O=c1cc(-c2ccc(O)cc2)oc2cc(O)cc(O)c12	1	0.806
2798	121	Olive, oil, extra virgin		1.17268	mg/100g	Olive	Vegetables	Fruit vegetables	270.237	Apigenin	O=c1cc(-c2ccc(O)cc2)oc2cc(O)cc(O)c12	1	0.806
2798	173	Tomato, whole, raw		0	mg/100g	Garden tomato (var.)	Vegetables	Fruit vegetables	270.237	Apigenin	O=c1cc(-c2ccc(O)cc2)oc2cc(O)cc(O)c12	1	0.806
2798	259	Italian oregano, fresh		3.5	mg/100g	Italian oregano	Herbs and Spices	Herbs	270.237	Apigenin	O=c1cc(-c2ccc(O)cc2)oc2cc(O)cc(O)c12	1	0.806
2798	29	Rape seed, oil		0	mg/100g	Rape	Vegetables	Root vegetables	270.237	Apigenin	O=c1cc(-c2ccc(O)cc2)oc2cc(O)cc(O)c12	1	0.806
2798	226	Onion [Red], raw		0	mg/100g	Garden onion (var.)	Vegetables	Onion-family vegetables	270.237	Apigenin	O=c1cc(-c2ccc(O)cc2)oc2cc(O)cc(O)c12	1	0.806
2798	95	Lettuce [Red], raw		0	mg/100g	Lettuce	Vegetables	Leaf vegetables	270.237	Apigenin	O=c1cc(-c2ccc(O)cc2)oc2cc(O)cc(O)c12	1	0.806
2798	122	Marjoram, dried		4.4	mg/100g	Sweet marjoram	Herbs and Spices	Herbs	270.237	Apigenin	O=c1cc(-c2ccc(O)cc2)oc2cc(O)cc(O)c12	1	0.806
2798	183	Common thyme, fresh		0	mg/100g	Common thyme	Herbs and Spices	Herbs	270.237	Apigenin	O=c1cc(-c2ccc(O)cc2)oc2cc(O)cc(O)c12	1	0.806
2798	226	Onion [White], raw		0	mg/100g	Garden onion (var.)	Vegetables	Onion-family vegetables	270.237	Apigenin	O=c1cc(-c2ccc(O)cc2)oc2cc(O)cc(O)c12	1	0.806
2798	121	Olive, oil, refined		0.0324	mg/100g	Olive	Vegetables	Fruit vegetables	270.237	Apigenin	O=c1cc(-c2ccc(O)cc2)oc2cc(O)cc(O)c12	1	0.806
2798	172	Tomato [Cherry], whole, raw		0	mg/100g	Cherry tomato	Vegetables	Fruit vegetables	270.237	Apigenin	O=c1cc(-c2ccc(O)cc2)oc2cc(O)cc(O)c12	1	0.806
2798	95	Lettuce [Green], raw		0	mg/100g	Lettuce	Vegetables	Leaf vegetables	270.237	Apigenin	O=c1cc(-c2ccc(O)cc2)oc2cc(O)cc(O)c12	1	0.806
2798	159	Rosemary, fresh		0.55	mg/100g	Rosemary	Herbs and Spices	Herbs	270.237	Apigenin	O=c1cc(-c2ccc(O)cc2)oc2cc(O)cc(O)c12	1	0.806
2798	159	Rosemary, dried		0	mg/100g	Rosemary	Herbs and Spices	Herbs	270.237	Apigenin	O=c1cc(-c2ccc(O)cc2)oc2cc(O)cc(O)c12	1	0.806
2798	121	Olive, oil, virgin		0.101994	mg/100g	Olive	Vegetables	Fruit vegetables	270.237	Apigenin	O=c1cc(-c2ccc(O)cc2)oc2cc(O)cc(O)c12	1	0.806
2798	194	Lingonberry		0	mg/100g	Lingonberry	Fruits	Berries	270.237	Apigenin	O=c1cc(-c2ccc(O)cc2)oc2cc(O)cc(O)c12	1	0.806
2798	31	Cauliflower, raw		0.133333	mg/100g	Cauliflower	Vegetables	Cabbages	270.237	Apigenin	O=c1cc(-c2ccc(O)cc2)oc2cc(O)cc(O)c12	1	0.806
2798	30	Common cabbage [Purple], raw		0.107	mg/100g	Common cabbage	Vegetables	Cabbages	270.237	Apigenin	O=c1cc(-c2ccc(O)cc2)oc2cc(O)cc(O)c12	1	0.806
2798	30	Common cabbage [Red], raw		0.101667	mg/100g	Common cabbage	Vegetables	Cabbages	270.237	Apigenin	O=c1cc(-c2ccc(O)cc2)oc2cc(O)cc(O)c12	1	0.806
2798	30	Common cabbage [Green], raw		0	mg/100g	Common cabbage	Vegetables	Cabbages	270.237	Apigenin	O=c1cc(-c2ccc(O)cc2)oc2cc(O)cc(O)c12	1	0.806
2798	34	Broccoli, raw		0	mg/100g	Broccoli	Vegetables	Cabbages	270.237	Apigenin	O=c1cc(-c2ccc(O)cc2)oc2cc(O)cc(O)c12	1	0.806
2798	57	Orange [Blond], pure juice		0	mg/100g	Sweet orange	Fruits	Citrus	270.237	Apigenin	O=c1cc(-c2ccc(O)cc2)oc2cc(O)cc(O)c12	1	0.806
2798	83	Strawberry		0	mg/100g	Strawberry	Fruits	Berries	270.237	Apigenin	O=c1cc(-c2ccc(O)cc2)oc2cc(O)cc(O)c12	1	0.806
2798	38	Tea [Green], infusion		0	mg/100g	Tea	Teas	Teas	270.237	Apigenin	O=c1cc(-c2ccc(O)cc2)oc2cc(O)cc(O)c12	1	0.806
2798	32	Brussel sprouts, raw		0	mg/100g	Brussel sprouts	Vegetables	Cabbages	270.237	Apigenin	O=c1cc(-c2ccc(O)cc2)oc2cc(O)cc(O)c12	1	0.806
2798	40	Sweet pepper [Green], raw		0	mg/100g	Pepper	Vegetables	Fruit vegetables	270.237	Apigenin	O=c1cc(-c2ccc(O)cc2)oc2cc(O)cc(O)c12	1	0.806
2798	38	Tea [Black], infusion		0	mg/100g	Tea	Teas	Teas	270.237	Apigenin	O=c1cc(-c2ccc(O)cc2)oc2cc(O)cc(O)c12	1	0.806
2798	130	Avocado, raw		0	mg/100g	Avocado	Vegetables	Fruit vegetables	270.237	Apigenin	O=c1cc(-c2ccc(O)cc2)oc2cc(O)cc(O)c12	1	0.806
2798	710	Chocolate, milk, beverage		0	mg/100g	Hot chocolate	Cocoa and cocoa products	Cocoa products	270.237	Apigenin	O=c1cc(-c2ccc(O)cc2)oc2cc(O)cc(O)c12	1	0.806
2798	156	Redcurrant		0	mg/100g	Redcurrant	Fruits	Berries	270.237	Apigenin	O=c1cc(-c2ccc(O)cc2)oc2cc(O)cc(O)c12	1	0.806
2798	30	Kale, raw		0	mg/100g	Common cabbage	Vegetables	Cabbages	270.237	Apigenin	O=c1cc(-c2ccc(O)cc2)oc2cc(O)cc(O)c12	1	0.806
2798	30	Common cabbage [White], raw		0.0417143	mg/100g	Common cabbage	Vegetables	Cabbages	270.237	Apigenin	O=c1cc(-c2ccc(O)cc2)oc2cc(O)cc(O)c12	1	0.806
2798	55	Pummelo, pure juice		0	mg/100g	Pummelo	Fruits	Citrus	270.237	Apigenin	O=c1cc(-c2ccc(O)cc2)oc2cc(O)cc(O)c12	1	0.806
2798	258	Kai-lan, raw		0.014	mg/100g	Kai-lan	Vegetables	Cabbages	270.237	Apigenin	O=c1cc(-c2ccc(O)cc2)oc2cc(O)cc(O)c12	1	0.806
2798	253	Napa cabbage, raw		0	mg/100g	Napa cabbage	Vegetables	Cabbages	270.237	Apigenin	O=c1cc(-c2ccc(O)cc2)oc2cc(O)cc(O)c12	1	0.806
2798	252	Pak choy, raw		4.5	mg/100g	Pak choy	Vegetables	Cabbages	270.237	Apigenin	O=c1cc(-c2ccc(O)cc2)oc2cc(O)cc(O)c12	1	0.806
2798	162	Red raspberry		0	mg/100g	Red raspberry	Fruits	Berries	270.237	Apigenin	O=c1cc(-c2ccc(O)cc2)oc2cc(O)cc(O)c12	1	0.806
2798	2	Savoy cabbage, raw		0.23	mg/100g	Savoy cabbage	Vegetables	Cabbages	270.237	Apigenin	O=c1cc(-c2ccc(O)cc2)oc2cc(O)cc(O)c12	1	0.806
2798	30	Sauerkraut		0.0171429	mg/100g	Common cabbage	Vegetables	Cabbages	270.237	Apigenin	O=c1cc(-c2ccc(O)cc2)oc2cc(O)cc(O)c12	1	0.806
2798	260	Oxheart cabbage, raw		0	mg/100g	Oxheart cabbage	Vegetables	Cabbages	270.237	Apigenin	O=c1cc(-c2ccc(O)cc2)oc2cc(O)cc(O)c12	1	0.806
2798	147	Plum, fresh		0	mg/100g	European plum	Fruits	Drupes	270.237	Apigenin	O=c1cc(-c2ccc(O)cc2)oc2cc(O)cc(O)c12	1	0.806
2798	208	Banana		0	mg/100g	Banana	Fruits	Tropical fruits	270.237	Apigenin	O=c1cc(-c2ccc(O)cc2)oc2cc(O)cc(O)c12	1	0.806
2798	69	Quince, peeled		0	mg/100g	Quince	Fruits	Pomes	270.237	Apigenin	O=c1cc(-c2ccc(O)cc2)oc2cc(O)cc(O)c12	1	0.806
2798	626	Wine [White]		0	mg/100g	Grape wine	Beverages	Fermented beverages	270.237	Apigenin	O=c1cc(-c2ccc(O)cc2)oc2cc(O)cc(O)c12	1	0.806
2798	230	Peach, whole		0	mg/100g	Peach (var.)	Fruits	Drupes	270.237	Apigenin	O=c1cc(-c2ccc(O)cc2)oc2cc(O)cc(O)c12	1	0.806
2798	230	Peach, peeled		0	mg/100g	Peach (var.)	Fruits	Drupes	270.237	Apigenin	O=c1cc(-c2ccc(O)cc2)oc2cc(O)cc(O)c12	1	0.806
2798	12	Pineapple		0	mg/100g	Pineapple	Fruits	Tropical fruits	270.237	Apigenin	O=c1cc(-c2ccc(O)cc2)oc2cc(O)cc(O)c12	1	0.806
2798	4	Kiwi		0	mg/100g	Kiwi	Fruits	Tropical fruits	270.237	Apigenin	O=c1cc(-c2ccc(O)cc2)oc2cc(O)cc(O)c12	1	0.806
2798	105	Apple [Dessert], whole		0	mg/100g	Apple	Fruits	Pomes	270.237	Apigenin	O=c1cc(-c2ccc(O)cc2)oc2cc(O)cc(O)c12	1	0.806
2798	160	Blackberry		0	mg/100g	Rubus (Blackberry, Raspberry)	Fruits	Berries	270.237	Apigenin	O=c1cc(-c2ccc(O)cc2)oc2cc(O)cc(O)c12	1	0.806
2798	52	Watermelon		0	mg/100g	Watermelon	Gourds	Gourds	270.237	Apigenin	O=c1cc(-c2ccc(O)cc2)oc2cc(O)cc(O)c12	1	0.806
2798	64	Muskmelon		0	mg/100g	Muskmelon	Gourds	Gourds	270.237	Apigenin	O=c1cc(-c2ccc(O)cc2)oc2cc(O)cc(O)c12	1	0.806
2798	146	Sour cherry		0	mg/100g	Sour cherry	Fruits	Drupes	270.237	Apigenin	O=c1cc(-c2ccc(O)cc2)oc2cc(O)cc(O)c12	1	0.806
2798	155	Blackcurrant		0	mg/100g	Blackcurrant	Fruits	Berries	270.237	Apigenin	O=c1cc(-c2ccc(O)cc2)oc2cc(O)cc(O)c12	1	0.806
2798	152	Pear, whole		0	mg/100g	Pear	Fruits	Pomes	270.237	Apigenin	O=c1cc(-c2ccc(O)cc2)oc2cc(O)cc(O)c12	1	0.806
2798	145	Sweet cherry		0	mg/100g	Sweet cherry	Fruits	Drupes	270.237	Apigenin	O=c1cc(-c2ccc(O)cc2)oc2cc(O)cc(O)c12	1	0.806
2798	54	Lemon		0	mg/100g	Lemon	Fruits	Citrus	270.237	Apigenin	O=c1cc(-c2ccc(O)cc2)oc2cc(O)cc(O)c12	1	0.806
2798	204	Grape [Green]		0	mg/100g	Common grape	Fruits	Berries	270.237	Apigenin	O=c1cc(-c2ccc(O)cc2)oc2cc(O)cc(O)c12	1	0.806
2798	53	Lime		0	mg/100g	Lime	Fruits	Citrus	270.237	Apigenin	O=c1cc(-c2ccc(O)cc2)oc2cc(O)cc(O)c12	1	0.806
2798	54	Lemon, pure juice		0	mg/100g	Lemon	Fruits	Citrus	270.237	Apigenin	O=c1cc(-c2ccc(O)cc2)oc2cc(O)cc(O)c12	1	0.806
2798	57	Orange [Blond]		0	mg/100g	Sweet orange	Fruits	Citrus	270.237	Apigenin	O=c1cc(-c2ccc(O)cc2)oc2cc(O)cc(O)c12	1	0.806
2798	38	Tea [Oolong], infusion		0	mg/100g	Tea	Teas	Teas	270.237	Apigenin	O=c1cc(-c2ccc(O)cc2)oc2cc(O)cc(O)c12	1	0.806
2798	256	Grapefruit		0	mg/100g	Grapefruit	Fruits	Citrus	270.237	Apigenin	O=c1cc(-c2ccc(O)cc2)oc2cc(O)cc(O)c12	1	0.806
2798	58	Coffee beverage [Filter]		0	mg/100g	Coffee	Coffee and coffee products	Coffee	270.237	Apigenin	O=c1cc(-c2ccc(O)cc2)oc2cc(O)cc(O)c12	1	0.806
2798	626	Wine [Red]		0.0759524	mg/100g	Grape wine	Beverages	Fermented beverages	270.237	Apigenin	O=c1cc(-c2ccc(O)cc2)oc2cc(O)cc(O)c12	1	0.806
2798	144	Apricot		0	mg/100g	Apricot	Fruits	Drupes	270.237	Apigenin	O=c1cc(-c2ccc(O)cc2)oc2cc(O)cc(O)c12	1	0.806
2798	157	Gooseberry		0	mg/100g	Gooseberry	Fruits	Berries	270.237	Apigenin	O=c1cc(-c2ccc(O)cc2)oc2cc(O)cc(O)c12	1	0.806
2798	204	Grape, raisin		0	mg/100g	Common grape	Fruits	Berries	270.237	Apigenin	O=c1cc(-c2ccc(O)cc2)oc2cc(O)cc(O)c12	1	0.806
2798	151	Pomegranate		0	mg/100g	Pomegranate	Fruits	Tropical fruits	270.237	Apigenin	O=c1cc(-c2ccc(O)cc2)oc2cc(O)cc(O)c12	1	0.806
2798	81	Fig, dried		0	mg/100g	Fig	Fruits	Other fruits	270.237	Apigenin	O=c1cc(-c2ccc(O)cc2)oc2cc(O)cc(O)c12	1	0.806
2798	268	Beer [Regular]		0	mg/100g	Beer	Beverages	Fermented beverages	270.237	Apigenin	O=c1cc(-c2ccc(O)cc2)oc2cc(O)cc(O)c12	1	0.806
2798	56	Tangerine		0	mg/100g	Mandarin orange (Clementine, Tangerine)	Fruits	Citrus	270.237	Apigenin	O=c1cc(-c2ccc(O)cc2)oc2cc(O)cc(O)c12	1	0.806
2798	204	Grape [Black]		0	mg/100g	Common grape	Fruits	Berries	270.237	Apigenin	O=c1cc(-c2ccc(O)cc2)oc2cc(O)cc(O)c12	1	0.806
2798	147	Plum, prune		0	mg/100g	European plum	Fruits	Drupes	270.237	Apigenin	O=c1cc(-c2ccc(O)cc2)oc2cc(O)cc(O)c12	1	0.806
2798	135	Date, dried		0	mg/100g	Date	Fruits	Other fruits	270.237	Apigenin	O=c1cc(-c2ccc(O)cc2)oc2cc(O)cc(O)c12	1	0.806
2798	40	Sweet pepper [Yellow], raw		0	mg/100g	Pepper	Vegetables	Fruit vegetables	270.237	Apigenin	O=c1cc(-c2ccc(O)cc2)oc2cc(O)cc(O)c12	1	0.806
2798	40	Sweet pepper [Red], raw		0	mg/100g	Pepper	Vegetables	Fruit vegetables	270.237	Apigenin	O=c1cc(-c2ccc(O)cc2)oc2cc(O)cc(O)c12	1	0.806
2798	172	Tomato [Cherry], whole, raw		0	mg/100g	Cherry tomato	Vegetables	Fruit vegetables	270.237	Apigenin	O=c1cc(-c2ccc(O)cc2)oc2cc(O)cc(O)c12	1	0.806
2798	95	Lettuce [Green], raw		0.000375	mg/100g	Lettuce	Vegetables	Leaf vegetables	270.237	Apigenin	O=c1cc(-c2ccc(O)cc2)oc2cc(O)cc(O)c12	1	0.806
2798	214	Celeriac, raw		2.41	mg/100g	Celeriac	Vegetables	Root vegetables	270.237	Apigenin	O=c1cc(-c2ccc(O)cc2)oc2cc(O)cc(O)c12	1	0.806
2798	178	Spinach, raw		0	mg/100g	Spinach	Vegetables	Leaf vegetables	270.237	Apigenin	O=c1cc(-c2ccc(O)cc2)oc2cc(O)cc(O)c12	1	0.806
2798	95	Lettuce [Red], raw		0	mg/100g	Lettuce	Vegetables	Leaf vegetables	270.237	Apigenin	O=c1cc(-c2ccc(O)cc2)oc2cc(O)cc(O)c12	1	0.806
2798	245	Carrot, raw		0	mg/100g	Carrot	Vegetables	Root vegetables	270.237	Apigenin	O=c1cc(-c2ccc(O)cc2)oc2cc(O)cc(O)c12	1	0.806
2798	263	Radish, raw		0	mg/100g	Radish (var.)	Vegetables	Root vegetables	270.237	Apigenin	O=c1cc(-c2ccc(O)cc2)oc2cc(O)cc(O)c12	1	0.806
2798	99	Garden cress, raw		0	mg/100g	Garden cress	Vegetables	Leaf vegetables	270.237	Apigenin	O=c1cc(-c2ccc(O)cc2)oc2cc(O)cc(O)c12	1	0.806
2798	33	Kohlrabi, raw		0	mg/100g	Kohlrabi	Vegetables	Root vegetables	270.237	Apigenin	O=c1cc(-c2ccc(O)cc2)oc2cc(O)cc(O)c12	1	0.806
2798	129	Parsnip, raw		0	mg/100g	Parsnip	Vegetables	Root vegetables	270.237	Apigenin	O=c1cc(-c2ccc(O)cc2)oc2cc(O)cc(O)c12	1	0.806
2798	262	Radish [Black], raw		0	mg/100g	Black radish	Vegetables	Root vegetables	270.237	Apigenin	O=c1cc(-c2ccc(O)cc2)oc2cc(O)cc(O)c12	1	0.806
2798	226	Onion [Yellow], raw		0	mg/100g	Garden onion (var.)	Vegetables	Onion-family vegetables	270.237	Apigenin	O=c1cc(-c2ccc(O)cc2)oc2cc(O)cc(O)c12	1	0.806
2798	226	Onion [White], raw		0	mg/100g	Garden onion (var.)	Vegetables	Onion-family vegetables	270.237	Apigenin	O=c1cc(-c2ccc(O)cc2)oc2cc(O)cc(O)c12	1	0.806
2798	141	Fresh pea, raw		0	mg/100g	Common pea	Pulses	Peas	270.237	Apigenin	O=c1cc(-c2ccc(O)cc2)oc2cc(O)cc(O)c12	1	0.806
2798	197	Broad bean pod, raw		0	mg/100g	Broad bean	Pulses	Beans	270.237	Apigenin	O=c1cc(-c2ccc(O)cc2)oc2cc(O)cc(O)c12	1	0.806
2798	134	Green bean, raw		0	mg/100g	Common bean	Pulses	Beans	270.237	Apigenin	O=c1cc(-c2ccc(O)cc2)oc2cc(O)cc(O)c12	1	0.806
2798	226	Onion [Red], raw		0.3	mg/100g	Garden onion (var.)	Vegetables	Onion-family vegetables	270.237	Apigenin	O=c1cc(-c2ccc(O)cc2)oc2cc(O)cc(O)c12	1	0.806
2798	173	Tomato, whole, raw		0.092	mg/100g	Garden tomato (var.)	Vegetables	Fruit vegetables	270.237	Apigenin	O=c1cc(-c2ccc(O)cc2)oc2cc(O)cc(O)c12	1	0.806
2798	264	Red beetroot, raw		0	mg/100g	Red beetroot	Vegetables	Root vegetables	270.237	Apigenin	O=c1cc(-c2ccc(O)cc2)oc2cc(O)cc(O)c12	1	0.806
2798	65	Cucumber, raw		0.0005	mg/100g	Cucumber	Gourds	Gourds	270.237	Apigenin	O=c1cc(-c2ccc(O)cc2)oc2cc(O)cc(O)c12	1	0.806
2798	66	Pumpkin, raw		0	mg/100g	Cucurbita	Gourds	Gourds	270.237	Apigenin	O=c1cc(-c2ccc(O)cc2)oc2cc(O)cc(O)c12	1	0.806
2798	215	Celery stalks, raw		5.15	mg/100g	Celery stalks	Vegetables	Stalk vegetables	270.237	Apigenin	O=c1cc(-c2ccc(O)cc2)oc2cc(O)cc(O)c12	1	0.806
2798	28	Swede, raw		3.85	mg/100g	Swede	Vegetables	Root vegetables	270.237	Apigenin	O=c1cc(-c2ccc(O)cc2)oc2cc(O)cc(O)c12	1	0.806
2798	175	Potato, raw		0.002	mg/100g	Potato	Vegetables	Tubers	270.237	Apigenin	O=c1cc(-c2ccc(O)cc2)oc2cc(O)cc(O)c12	1	0.806
2798	13	Dill, fresh		0	mg/100g	Dill	Herbs and Spices	Herbs	270.237	Apigenin	O=c1cc(-c2ccc(O)cc2)oc2cc(O)cc(O)c12	1	0.806
2798	82	Fennel, dried		0	mg/100g	Fennel	Herbs and Spices	Herbs	270.237	Apigenin	O=c1cc(-c2ccc(O)cc2)oc2cc(O)cc(O)c12	1	0.806
2798	82	Fennel, fresh leaves		0	mg/100g	Fennel	Herbs and Spices	Herbs	270.237	Apigenin	O=c1cc(-c2ccc(O)cc2)oc2cc(O)cc(O)c12	1	0.806
2798	61	Coriander, fresh		0	mg/100g	Coriander	Herbs and Spices	Herbs	270.237	Apigenin	O=c1cc(-c2ccc(O)cc2)oc2cc(O)cc(O)c12	1	0.806
2798	13	Dill, dried		0	mg/100g	Dill	Herbs and Spices	Herbs	270.237	Apigenin	O=c1cc(-c2ccc(O)cc2)oc2cc(O)cc(O)c12	1	0.806
2798	89	Hyssop, dried		1.2	mg/100g	Hyssop	Herbs and Spices	Herbs	270.237	Apigenin	O=c1cc(-c2ccc(O)cc2)oc2cc(O)cc(O)c12	1	0.806
2798	108	Lemon balm, dried		0	mg/100g	Lemon balm	Herbs and Spices	Herbs	270.237	Apigenin	O=c1cc(-c2ccc(O)cc2)oc2cc(O)cc(O)c12	1	0.806
2798	107	German camomile, dried		0	mg/100g	German camomile	Herbs and Spices	Herbs	270.237	Apigenin	O=c1cc(-c2ccc(O)cc2)oc2cc(O)cc(O)c12	1	0.806
2798	137	Anise herb, dried		0	mg/100g	Anise	Herbs and Spices	Herbs	270.237	Apigenin	O=c1cc(-c2ccc(O)cc2)oc2cc(O)cc(O)c12	1	0.806
2798	249	Celery leaves, fresh		56.25	mg/100g	Celery leaves	Herbs and Spices	Herbs	270.237	Apigenin	O=c1cc(-c2ccc(O)cc2)oc2cc(O)cc(O)c12	1	0.806
2798	9	Chives, fresh		0	mg/100g	Chives	Herbs and Spices	Herbs	270.237	Apigenin	O=c1cc(-c2ccc(O)cc2)oc2cc(O)cc(O)c12	1	0.806
2798	1	Angelica, fresh		0	mg/100g	Angelica	Herbs and Spices	Herbs	270.237	Apigenin	O=c1cc(-c2ccc(O)cc2)oc2cc(O)cc(O)c12	1	0.806
2798	183	Common thyme, fresh		5	mg/100g	Common thyme	Herbs and Spices	Herbs	270.237	Apigenin	O=c1cc(-c2ccc(O)cc2)oc2cc(O)cc(O)c12	1	0.806
2798	61	Coriander, dried		0	mg/100g	Coriander	Herbs and Spices	Herbs	270.237	Apigenin	O=c1cc(-c2ccc(O)cc2)oc2cc(O)cc(O)c12	1	0.806
2798	165	Common sage, dried		0.3	mg/100g	Common sage	Herbs and Spices	Herbs	270.237	Apigenin	O=c1cc(-c2ccc(O)cc2)oc2cc(O)cc(O)c12	1	0.806
2798	165	Common sage, fresh		0	mg/100g	Common sage	Herbs and Spices	Herbs	270.237	Apigenin	O=c1cc(-c2ccc(O)cc2)oc2cc(O)cc(O)c12	1	0.806
2798	183	Common thyme, dried		4	mg/100g	Common thyme	Herbs and Spices	Herbs	270.237	Apigenin	O=c1cc(-c2ccc(O)cc2)oc2cc(O)cc(O)c12	1	0.806
2798	19	Tarragon, fresh		0	mg/100g	Tarragon	Herbs and Spices	Herbs	270.237	Apigenin	O=c1cc(-c2ccc(O)cc2)oc2cc(O)cc(O)c12	1	0.806
2798	158	Watercress, fresh		0	mg/100g	Watercress	Herbs and Spices	Herbs	270.237	Apigenin	O=c1cc(-c2ccc(O)cc2)oc2cc(O)cc(O)c12	1	0.806
2798	36	Wild turnip tops, fresh		0	mg/100g	Turnip	Herbs and Spices	Herbs	270.237	Apigenin	O=c1cc(-c2ccc(O)cc2)oc2cc(O)cc(O)c12	1	0.806
2798	119	Sweet basil, fresh		0	mg/100g	Sweet basil	Herbs and Spices	Herbs	270.237	Apigenin	O=c1cc(-c2ccc(O)cc2)oc2cc(O)cc(O)c12	1	0.806
2798	119	Sweet basil, dried		0	mg/100g	Sweet basil	Herbs and Spices	Herbs	270.237	Apigenin	O=c1cc(-c2ccc(O)cc2)oc2cc(O)cc(O)c12	1	0.806
2798	67	Cumin		0	mg/100g	Cumin	Herbs and Spices	Spices	270.237	Apigenin	O=c1cc(-c2ccc(O)cc2)oc2cc(O)cc(O)c12	1	0.806
2798	18	Horseradish, fresh		0	mg/100g	Horseradish	Herbs and Spices	Spices	270.237	Apigenin	O=c1cc(-c2ccc(O)cc2)oc2cc(O)cc(O)c12	1	0.806
2798	124	Oregano, fresh (wild marjoram)		3	mg/100g	Common oregano	Herbs and Spices	Herbs	270.237	Apigenin	O=c1cc(-c2ccc(O)cc2)oc2cc(O)cc(O)c12	1	0.806
2798	131	Parsley, dried		30.7421	mg/100g	Parsley	Herbs and Spices	Herbs	270.237	Apigenin	O=c1cc(-c2ccc(O)cc2)oc2cc(O)cc(O)c12	1	0.806
2798	108	Lemon balm, fresh		0	mg/100g	Lemon balm	Herbs and Spices	Herbs	270.237	Apigenin	O=c1cc(-c2ccc(O)cc2)oc2cc(O)cc(O)c12	1	0.806
2798	100	Lovage, fresh		0	mg/100g	Lovage	Herbs and Spices	Herbs	270.237	Apigenin	O=c1cc(-c2ccc(O)cc2)oc2cc(O)cc(O)c12	1	0.806
2798	122	Marjoram, dried		0.8	mg/100g	Sweet marjoram	Herbs and Spices	Herbs	270.237	Apigenin	O=c1cc(-c2ccc(O)cc2)oc2cc(O)cc(O)c12	1	0.806
2798	159	Rosemary, fresh		0	mg/100g	Rosemary	Herbs and Spices	Herbs	270.237	Apigenin	O=c1cc(-c2ccc(O)cc2)oc2cc(O)cc(O)c12	1	0.806
2798	112	Spearmint, dried		0.7	mg/100g	Spearmint	Herbs and Spices	Herbs	270.237	Apigenin	O=c1cc(-c2ccc(O)cc2)oc2cc(O)cc(O)c12	1	0.806
2798	3	Silver linden, dried		0	mg/100g	Silver linden	Herbs and Spices	Herbs	270.237	Apigenin	O=c1cc(-c2ccc(O)cc2)oc2cc(O)cc(O)c12	1	0.806
2798	131	Parsley, fresh		302	mg/100g	Parsley	Herbs and Spices	Herbs	270.237	Apigenin	O=c1cc(-c2ccc(O)cc2)oc2cc(O)cc(O)c12	1	0.806
2798	159	Rosemary, dried		0	mg/100g	Rosemary	Herbs and Spices	Herbs	270.237	Apigenin	O=c1cc(-c2ccc(O)cc2)oc2cc(O)cc(O)c12	1	0.806
2798	142	Purslane, fresh		0	mg/100g	Purslane	Herbs and Spices	Herbs	270.237	Apigenin	O=c1cc(-c2ccc(O)cc2)oc2cc(O)cc(O)c12	1	0.806
2798	11	Cashew nut		0	mg/100g	Cashew nut	Nuts	Nuts	270.237	Apigenin	O=c1cc(-c2ccc(O)cc2)oc2cc(O)cc(O)c12	1	0.806
2798	62	Hazelnut		0	mg/100g	Common hazelnut	Nuts	Nuts	270.237	Apigenin	O=c1cc(-c2ccc(O)cc2)oc2cc(O)cc(O)c12	1	0.806
2798	138	Pines		0	mg/100g	Pine nut	Nuts	Nuts	270.237	Apigenin	O=c1cc(-c2ccc(O)cc2)oc2cc(O)cc(O)c12	1	0.806
2798	16	Peanut		0	mg/100g	Peanut	Nuts	Nuts	270.237	Apigenin	O=c1cc(-c2ccc(O)cc2)oc2cc(O)cc(O)c12	1	0.806
2798	44	Pecan nut		0	mg/100g	Pecan nut	Nuts	Nuts	270.237	Apigenin	O=c1cc(-c2ccc(O)cc2)oc2cc(O)cc(O)c12	1	0.806
2798	225	Macadamia nut		0	mg/100g	Macadamia nut (M. tetraphylla)	Nuts	Nuts	270.237	Apigenin	O=c1cc(-c2ccc(O)cc2)oc2cc(O)cc(O)c12	1	0.806
2798	140	Pistachio		0	mg/100g	Pistachio	Nuts	Nuts	270.237	Apigenin	O=c1cc(-c2ccc(O)cc2)oc2cc(O)cc(O)c12	1	0.806
2798	94	Walnut		0	mg/100g	Common walnut	Nuts	Nuts	270.237	Apigenin	O=c1cc(-c2ccc(O)cc2)oc2cc(O)cc(O)c12	1	0.806
2798	24	Brazil nut		0	mg/100g	Brazil nut	Nuts	Nuts	270.237	Apigenin	O=c1cc(-c2ccc(O)cc2)oc2cc(O)cc(O)c12	1	0.806
2798	148	Almond		0	mg/100g	Almond	Nuts	Nuts	270.237	Apigenin	O=c1cc(-c2ccc(O)cc2)oc2cc(O)cc(O)c12	1	0.806
319	626	Wine [Red]		0.638833	mg/100g	Grape wine	Beverages	Fermented beverages	454.471	delta-Viniferin	Oc1ccc([C@H]2Oc3ccc(/C=C/c4cc(O)cc(O)c4)cc3[C@@H]2c2cc(O)cc(O)c2)cc1	1	0.729
2542	256	Grapefruit, pure juice		0.354	mg/100g	Grapefruit	Fruits	Citrus	216.19	Bergapten	COc1c2ccoc2cc2oc(=O)ccc12	1	0.851
2542	215	Celery stalks, raw		1.10914	mg/100g	Celery stalks	Vegetables	Stalk vegetables	216.19	Bergapten	COc1c2ccoc2cc2oc(=O)ccc12	1	0.851
2542	131	Parsley, fresh		6.39	mg/100g	Parsley	Herbs and Spices	Herbs	216.19	Bergapten	COc1c2ccoc2cc2oc(=O)ccc12	1	0.851
2542	131	Parsley, dried		9.495	mg/100g	Parsley	Herbs and Spices	Herbs	216.19	Bergapten	COc1c2ccoc2cc2oc(=O)ccc12	1	0.851
12664	215	Celery stalks, raw		0.635286	mg/100g	Celery stalks	Vegetables	Stalk vegetables	246.215	Isopimpinellin	COc1c2ccoc2c(OC)c2oc(=O)ccc12	1	0.794
12664	131	Parsley, fresh		2.75	mg/100g	Parsley	Herbs and Spices	Herbs	246.215	Isopimpinellin	COc1c2ccoc2c(OC)c2oc(=O)ccc12	1	0.794
12664	131	Parsley, dried		6.0825	mg/100g	Parsley	Herbs and Spices	Herbs	246.215	Isopimpinellin	COc1c2ccoc2c(OC)c2oc(=O)ccc12	1	0.794
2542	15	Celery	Apium graveolens L. [Apiaceae]	0.2	mg/100g	Wild celery	Herbs and Spices	Spices	216.19	Bergapten	COc1c2ccoc2cc2oc(=O)ccc12	1	0.851
2542	15	Celery	Apium graveolens L. [Apiaceae]	0.0195	mg/100g	Wild celery	Herbs and Spices	Spices	216.19	Bergapten	COc1c2ccoc2cc2oc(=O)ccc12	1	0.851
2542	15	Celery	Apium graveolens L. [Apiaceae]	0.35	mg/100g	Wild celery	Herbs and Spices	Spices	216.19	Bergapten	COc1c2ccoc2cc2oc(=O)ccc12	1	0.851
678	19	Tarragon	Artemisia dracunculus L. [Asteraceae]	4.4	mg/100g	Tarragon	Herbs and Spices	Herbs	272.253	(S)-Naringenin	O=C1C[C@@H](c2ccc(O)cc2)Oc2cc(O)cc(O)c21	1	0.873
14657	43	Caraway	Carum carvi L. [Apiaceae]	12	mg/100g	Caraway	Herbs and Spices	Spices	192.211	Myristicin	C=CCc1cc(OC)c2c(c1)OCO2	1	0.763
14657	43	Caraway	Carum carvi L. [Apiaceae]	24	mg/100g	Caraway	Herbs and Spices	Spices	192.211	Myristicin	C=CCc1cc(OC)c2c(c1)OCO2	1	0.763
678	57	Orange	Citrus sinensis (L.) OSBECK [Rutaceae]	4040	mg/100g	Sweet orange	Fruits	Citrus	272.253	(S)-Naringenin	O=C1C[C@@H](c2ccc(O)cc2)Oc2cc(O)cc(O)c21	1	0.873
2542	72	Carrot	Daucus carota L. [Apiaceae]	0.03	mg/100g	Wild carrot	Vegetables	Root vegetables	216.19	Bergapten	COc1c2ccoc2cc2oc(=O)ccc12	1	0.851
2542	72	Carrot	Daucus carota L. [Apiaceae]	17	mg/100g	Wild carrot	Vegetables	Root vegetables	216.19	Bergapten	COc1c2ccoc2cc2oc(=O)ccc12	1	0.851
14657	72	Carrot	Daucus carota L. [Apiaceae]	1.725	mg/100g	Wild carrot	Vegetables	Root vegetables	192.211	Myristicin	C=CCc1cc(OC)c2c(c1)OCO2	1	0.763
2542	81	Echte Feige (Ger.)	Ficus carica L. [Moraceae]	390	mg/100g	Fig	Fruits	Other fruits	216.19	Bergapten	COc1c2ccoc2cc2oc(=O)ccc12	1	0.851
2542	82	Fennel	Foeniculum vulgare MILLER [Apiaceae]	0.25	mg/100g	Fennel	Herbs and Spices	Herbs	216.19	Bergapten	COc1c2ccoc2cc2oc(=O)ccc12	1	0.851
12664	82	Fennel	Foeniculum vulgare MILLER [Apiaceae]	0.05	mg/100g	Fennel	Herbs and Spices	Herbs	246.215	Isopimpinellin	COc1c2ccoc2c(OC)c2oc(=O)ccc12	1	0.794
12755	82	Fennel	Foeniculum vulgare MILLER [Apiaceae]	0.15	mg/100g	Fennel	Herbs and Spices	Herbs	270.28	Imperatorin	CC(C)=CCOc1c2occc2cc2ccc(=O)oc12	1	0.826
2542	100	Lovage	Levisticum officinale KOCH [Apiaceae]	0.6	mg/100g	Lovage	Herbs and Spices	Herbs	216.19	Bergapten	COc1c2ccoc2cc2oc(=O)ccc12	1	0.851
12755	100	Lovage	Levisticum officinale KOCH [Apiaceae]	1.3	mg/100g	Lovage	Herbs and Spices	Herbs	270.28	Imperatorin	CC(C)=CCOc1c2occc2cc2ccc(=O)oc12	1	0.826
678	102	Oregano	Lippia graveolens HBK [Verbenaceae]	8.5	mg/100g	Mexican oregano	Herbs and Spices	Herbs	272.253	(S)-Naringenin	O=C1C[C@@H](c2ccc(O)cc2)Oc2cc(O)cc(O)c21	1	0.873
678	102	Oregano	Lippia graveolens HBK [Verbenaceae]	7	mg/100g	Mexican oregano	Herbs and Spices	Herbs	272.253	(S)-Naringenin	O=C1C[C@@H](c2ccc(O)cc2)Oc2cc(O)cc(O)c21	1	0.873
11675	118	Mace	Myristica fragrans HOUTT. [Myristicaceae]	142	mg/100g	Nutmeg	Herbs and Spices	Spices	162.185	Safrole	C=CCc1ccc2c(c1)OCO2	1	0.835
14657	118	Mace	Myristica fragrans HOUTT. [Myristicaceae]	51.5	mg/100g	Nutmeg	Herbs and Spices	Spices	192.211	Myristicin	C=CCc1cc(OC)c2c(c1)OCO2	1	0.763
14657	118	Mace	Myristica fragrans HOUTT. [Myristicaceae]	680	mg/100g	Nutmeg	Herbs and Spices	Spices	192.211	Myristicin	C=CCc1cc(OC)c2c(c1)OCO2	1	0.763
11675	119	Basil	Ocimum basilicum L. [Lamiaceae]	23	mg/100g	Sweet basil	Herbs and Spices	Herbs	162.185	Safrole	C=CCc1ccc2c(c1)OCO2	1	0.835
2542	129	Parsnip	Pastinaca sativa L. [Apiaceae]	190.16	mg/100g	Parsnip	Vegetables	Root vegetables	216.19	Bergapten	COc1c2ccoc2cc2oc(=O)ccc12	1	0.851
12755	129	Parsnip	Pastinaca sativa L. [Apiaceae]	170	mg/100g	Parsnip	Vegetables	Root vegetables	270.28	Imperatorin	CC(C)=CCOc1c2occc2cc2ccc(=O)oc12	1	0.826
14657	129	Parsnip	Pastinaca sativa L. [Apiaceae]	42250	mg/100g	Parsnip	Vegetables	Root vegetables	192.211	Myristicin	C=CCc1cc(OC)c2c(c1)OCO2	1	0.763
2542	131	Parsley	Petroselinum crispum (MILLER) NYMAN EX A. W. HILLL [Apiaceae]	0.6	mg/100g	Parsley	Herbs and Spices	Herbs	216.19	Bergapten	COc1c2ccoc2cc2oc(=O)ccc12	1	0.851
2542	131	Parsley	Petroselinum crispum (MILLER) NYMAN EX A. W. HILLL [Apiaceae]	1	mg/100g	Parsley	Herbs and Spices	Herbs	216.19	Bergapten	COc1c2ccoc2cc2oc(=O)ccc12	1	0.851
2542	131	Parsley	Petroselinum crispum (MILLER) NYMAN EX A. W. HILLL [Apiaceae]	101.05	mg/100g	Parsley	Herbs and Spices	Herbs	216.19	Bergapten	COc1c2ccoc2cc2oc(=O)ccc12	1	0.851
3954	131	Parsley	Petroselinum crispum (MILLER) NYMAN EX A. W. HILLL [Apiaceae]	0.3	mg/100g	Parsley	Herbs and Spices	Herbs	270.28	Isoimperatorin	CC(C)=CCOc1c2ccoc2cc2oc(=O)ccc12	1	0.772
12664	131	Parsley	Petroselinum crispum (MILLER) NYMAN EX A. W. HILLL [Apiaceae]	3.965	mg/100g	Parsley	Herbs and Spices	Herbs	246.215	Isopimpinellin	COc1c2ccoc2c(OC)c2oc(=O)ccc12	1	0.794
12755	131	Parsley	Petroselinum crispum (MILLER) NYMAN EX A. W. HILLL [Apiaceae]	0.35	mg/100g	Parsley	Herbs and Spices	Herbs	270.28	Imperatorin	CC(C)=CCOc1c2occc2cc2ccc(=O)oc12	1	0.826
12755	131	Parsley	Petroselinum crispum (MILLER) NYMAN EX A. W. HILLL [Apiaceae]	0.053	mg/100g	Parsley	Herbs and Spices	Herbs	270.28	Imperatorin	CC(C)=CCOc1c2occc2cc2ccc(=O)oc12	1	0.826
14657	131	Parsley	Petroselinum crispum (MILLER) NYMAN EX A. W. HILLL [Apiaceae]	13.1	mg/100g	Parsley	Herbs and Spices	Herbs	192.211	Myristicin	C=CCc1cc(OC)c2c(c1)OCO2	1	0.763
14657	131	Parsley	Petroselinum crispum (MILLER) NYMAN EX A. W. HILLL [Apiaceae]	148.75	mg/100g	Parsley	Herbs and Spices	Herbs	192.211	Myristicin	C=CCc1cc(OC)c2c(c1)OCO2	1	0.763
14657	131	Parsley	Petroselinum crispum (MILLER) NYMAN EX A. W. HILLL [Apiaceae]	1729.25	mg/100g	Parsley	Herbs and Spices	Herbs	192.211	Myristicin	C=CCc1cc(OC)c2c(c1)OCO2	1	0.763
2542	137	Anise	Pimpinella anisum L. [Apiaceae]	500	mg/100g	Anise	Herbs and Spices	Herbs	216.19	Bergapten	COc1c2ccoc2cc2oc(=O)ccc12	1	0.851
449	139	Black Pepper	Piper nigrum L. [Piperaceae]	5350	mg/100g	Pepper (Spice)	Herbs and Spices	Spices	285.338	Piperine	O=C(/C=C/C=C/c1ccc2c(c1)OCO2)N1CCCCC1	1	0.914
12748	139	Black Pepper	Piper nigrum L. [Piperaceae]	525	mg/100g	Pepper (Spice)	Herbs and Spices	Spices	311.375	Piperettine	O=C(/C=C/C=C/C=C/c1ccc2c(c1)OCO2)N1CCCCC1	1	0.814
11675	159	Rosemary	Rosmarinus officinalis L. [Lamiaceae]	6.35	mg/100g	Rosemary	Herbs and Spices	Herbs	162.185	Safrole	C=CCc1ccc2c(c1)OCO2	1	0.835
82	197	Broadbean	Vicia faba L. [Fabaceae]	0.351	mg/100g	Broad bean	Pulses	Beans	272.253	Butein	O=C(/C=C/c1ccc(O)c(O)c1)c1ccc(O)cc1O	1	0.712
2798	913			0.0761	mg/100g	Italian sweet red pepper	Vegetables	Fruit vegetables	270.237	Apigenin	O=c1cc(-c2ccc(O)cc2)oc2cc(O)cc(O)c12	1	0.806
2798	913			0.1014	mg/100g	Italian sweet red pepper	Vegetables	Fruit vegetables	270.237	Apigenin	O=c1cc(-c2ccc(O)cc2)oc2cc(O)cc(O)c12	1	0.806
2798	129			0.0937	mg/100g	Parsnip	Vegetables	Root vegetables	270.237	Apigenin	O=c1cc(-c2ccc(O)cc2)oc2cc(O)cc(O)c12	1	0.806
2798	129			0.1027	mg/100g	Parsnip	Vegetables	Root vegetables	270.237	Apigenin	O=c1cc(-c2ccc(O)cc2)oc2cc(O)cc(O)c12	1	0.806
678	909	Sweet pepper [Green], raw		0	mg/100g	Green bell pepper	Vegetables	Fruit vegetables	272.253	(S)-Naringenin	O=C1C[C@@H](c2ccc(O)cc2)Oc2cc(O)cc(O)c21	1	0.873
2798	909	Sweet pepper [Green], raw		0	mg/100g	Green bell pepper	Vegetables	Fruit vegetables	270.237	Apigenin	O=c1cc(-c2ccc(O)cc2)oc2cc(O)cc(O)c12	1	0.806
678	910	Sweet pepper [Yellow], raw		0	mg/100g	Yellow bell pepper	Vegetables	Fruit vegetables	272.253	(S)-Naringenin	O=C1C[C@@H](c2ccc(O)cc2)Oc2cc(O)cc(O)c21	1	0.873
2798	910	Sweet pepper [Yellow], raw		0	mg/100g	Yellow bell pepper	Vegetables	Fruit vegetables	270.237	Apigenin	O=c1cc(-c2ccc(O)cc2)oc2cc(O)cc(O)c12	1	0.806
678	912	Sweet pepper [Red], raw		0	mg/100g	Red bell pepper	Vegetables	Fruit vegetables	272.253	(S)-Naringenin	O=C1C[C@@H](c2ccc(O)cc2)Oc2cc(O)cc(O)c21	1	0.873
2798	912	Sweet pepper [Red], raw		0	mg/100g	Red bell pepper	Vegetables	Fruit vegetables	270.237	Apigenin	O=c1cc(-c2ccc(O)cc2)oc2cc(O)cc(O)c12	1	0.806
2798	919	Common cabbage [White], raw		0.0417143	mg/100g	White cabbage	Vegetables	Cabbages	270.237	Apigenin	O=c1cc(-c2ccc(O)cc2)oc2cc(O)cc(O)c12	1	0.806
2542	245	Carrot	Daucus carota L. [Apiaceae]	0.03	mg/100g	Carrot	Vegetables	Root vegetables	216.19	Bergapten	COc1c2ccoc2cc2oc(=O)ccc12	1	0.851
2542	245	Carrot	Daucus carota L. [Apiaceae]	17	mg/100g	Carrot	Vegetables	Root vegetables	216.19	Bergapten	COc1c2ccoc2cc2oc(=O)ccc12	1	0.851
14657	245	Carrot	Daucus carota L. [Apiaceae]	1.725	mg/100g	Carrot	Vegetables	Root vegetables	192.211	Myristicin	C=CCc1cc(OC)c2c(c1)OCO2	1	0.763
678	913	Sweet pepper [Red], raw		0	mg/100g	Italian sweet red pepper	Vegetables	Fruit vegetables	272.253	(S)-Naringenin	O=C1C[C@@H](c2ccc(O)cc2)Oc2cc(O)cc(O)c21	1	0.873
2798	913	Sweet pepper [Red], raw		0	mg/100g	Italian sweet red pepper	Vegetables	Fruit vegetables	270.237	Apigenin	O=c1cc(-c2ccc(O)cc2)oc2cc(O)cc(O)c12	1	0.806
678	915	Green bean, raw		0	mg/100g	Green bean	Pulses	Beans	272.253	(S)-Naringenin	O=C1C[C@@H](c2ccc(O)cc2)Oc2cc(O)cc(O)c21	1	0.873
2798	915	Green bean, raw		0	mg/100g	Green bean	Pulses	Beans	270.237	Apigenin	O=c1cc(-c2ccc(O)cc2)oc2cc(O)cc(O)c12	1	0.806
2798	710	Milk, chocolate, fluid, commercial, reduced fat, with added vitamin A and vitamin D		0	mg/100 g	Hot chocolate	Cocoa and cocoa products	Cocoa products	270.237	Apigenin	O=c1cc(-c2ccc(O)cc2)oc2cc(O)cc(O)c12	1	0.806
2798	119	Basil, fresh		0	mg/100 g	Sweet basil	Herbs and Spices	Herbs	270.237	Apigenin	O=c1cc(-c2ccc(O)cc2)oc2cc(O)cc(O)c12	1	0.806
2798	13	Dill weed, fresh		0	mg/100 g	Dill	Herbs and Spices	Herbs	270.237	Apigenin	O=c1cc(-c2ccc(O)cc2)oc2cc(O)cc(O)c12	1	0.806
2798	259	Italian oregano, fresh		2.57	mg/100 g	Italian oregano	Herbs and Spices	Herbs	270.237	Apigenin	O=c1cc(-c2ccc(O)cc2)oc2cc(O)cc(O)c12	1	0.806
678	124	Oregano, Mexican, dried		372	mg/100 g	Common oregano	Herbs and Spices	Herbs	272.253	(S)-Naringenin	O=C1C[C@@H](c2ccc(O)cc2)Oc2cc(O)cc(O)c21	1	0.873
2798	124	Oregano, Mexican, dried		17.71	mg/100 g	Common oregano	Herbs and Spices	Herbs	270.237	Apigenin	O=c1cc(-c2ccc(O)cc2)oc2cc(O)cc(O)c12	1	0.806
678	124	Oregano, Mexican, fresh		0	mg/100 g	Common oregano	Herbs and Spices	Herbs	272.253	(S)-Naringenin	O=C1C[C@@H](c2ccc(O)cc2)Oc2cc(O)cc(O)c21	1	0.873
2798	124	Oregano, Mexican, fresh		0	mg/100 g	Common oregano	Herbs and Spices	Herbs	270.237	Apigenin	O=c1cc(-c2ccc(O)cc2)oc2cc(O)cc(O)c12	1	0.806
2798	113	Peppermint, fresh		5.39	mg/100 g	Peppermint	Herbs and Spices	Herbs	270.237	Apigenin	O=c1cc(-c2ccc(O)cc2)oc2cc(O)cc(O)c12	1	0.806
678	159	Rosemary, fresh		24.86	mg/100 g	Rosemary	Herbs and Spices	Herbs	272.253	(S)-Naringenin	O=C1C[C@@H](c2ccc(O)cc2)Oc2cc(O)cc(O)c21	1	0.873
2798	159	Rosemary, fresh		0.55	mg/100 g	Rosemary	Herbs and Spices	Herbs	270.237	Apigenin	O=c1cc(-c2ccc(O)cc2)oc2cc(O)cc(O)c12	1	0.806
678	671	Pork sausage, fresh, raw		0	mg/100 g	Sausage	Dishes	Ground meat	272.253	(S)-Naringenin	O=C1C[C@@H](c2ccc(O)cc2)Oc2cc(O)cc(O)c21	1	0.873
2798	671	Pork sausage, fresh, raw		1.2	mg/100 g	Sausage	Dishes	Ground meat	270.237	Apigenin	O=c1cc(-c2ccc(O)cc2)oc2cc(O)cc(O)c12	1	0.806
2798	15	Spices, celery seed		78.65	mg/100 g	Wild celery	Herbs and Spices	Spices	270.237	Apigenin	O=c1cc(-c2ccc(O)cc2)oc2cc(O)cc(O)c12	1	0.806
678	122	Spices, marjoram, dried		0	mg/100 g	Sweet marjoram	Herbs and Spices	Herbs	272.253	(S)-Naringenin	O=C1C[C@@H](c2ccc(O)cc2)Oc2cc(O)cc(O)c21	1	0.873
2798	122	Spices, marjoram, dried		3.5	mg/100 g	Sweet marjoram	Herbs and Spices	Herbs	270.237	Apigenin	O=c1cc(-c2ccc(O)cc2)oc2cc(O)cc(O)c12	1	0.806
2798	131	Spices, parsley, dried		4503.5	mg/100 g	Parsley	Herbs and Spices	Herbs	270.237	Apigenin	O=c1cc(-c2ccc(O)cc2)oc2cc(O)cc(O)c12	1	0.806
2798	19	Tarragon, fresh		0	mg/100 g	Tarragon	Herbs and Spices	Herbs	270.237	Apigenin	O=c1cc(-c2ccc(O)cc2)oc2cc(O)cc(O)c12	1	0.806
678	183	Thyme, fresh		0	mg/100 g	Common thyme	Herbs and Spices	Herbs	272.253	(S)-Naringenin	O=C1C[C@@H](c2ccc(O)cc2)Oc2cc(O)cc(O)c21	1	0.873
2798	183	Thyme, fresh		2.5	mg/100 g	Common thyme	Herbs and Spices	Herbs	270.237	Apigenin	O=c1cc(-c2ccc(O)cc2)oc2cc(O)cc(O)c12	1	0.806
2798	121	Oil, olive, salad or cooking		0.09	mg/100 g	Olive	Vegetables	Fruit vegetables	270.237	Apigenin	O=c1cc(-c2ccc(O)cc2)oc2cc(O)cc(O)c12	1	0.806
2798	282	Acerola, (west indian cherry), raw		0	mg/100 g	Acerola	Fruits	Tropical fruits	270.237	Apigenin	O=c1cc(-c2ccc(O)cc2)oc2cc(O)cc(O)c12	1	0.806
678	105	Apples, Fuji, raw, with skin		0	mg/100 g	Apple	Fruits	Pomes	272.253	(S)-Naringenin	O=C1C[C@@H](c2ccc(O)cc2)Oc2cc(O)cc(O)c21	1	0.873
2798	105	Apples, Fuji, raw, with skin		0	mg/100 g	Apple	Fruits	Pomes	270.237	Apigenin	O=c1cc(-c2ccc(O)cc2)oc2cc(O)cc(O)c12	1	0.806
678	105	Apples, Gala, raw, with skin		0	mg/100 g	Apple	Fruits	Pomes	272.253	(S)-Naringenin	O=C1C[C@@H](c2ccc(O)cc2)Oc2cc(O)cc(O)c21	1	0.873
2798	105	Apples, Gala, raw, with skin		0	mg/100 g	Apple	Fruits	Pomes	270.237	Apigenin	O=c1cc(-c2ccc(O)cc2)oc2cc(O)cc(O)c12	1	0.806
678	105	Apples, Golden Delicious, raw, with skin		0	mg/100 g	Apple	Fruits	Pomes	272.253	(S)-Naringenin	O=C1C[C@@H](c2ccc(O)cc2)Oc2cc(O)cc(O)c21	1	0.873
2798	105	Apples, Golden Delicious, raw, with skin		0	mg/100 g	Apple	Fruits	Pomes	270.237	Apigenin	O=c1cc(-c2ccc(O)cc2)oc2cc(O)cc(O)c12	1	0.806
678	105	Apples, Golden Delicious, raw, without skin		0	mg/100 g	Apple	Fruits	Pomes	272.253	(S)-Naringenin	O=C1C[C@@H](c2ccc(O)cc2)Oc2cc(O)cc(O)c21	1	0.873
2798	105	Apples, Golden Delicious, raw, without skin		0	mg/100 g	Apple	Fruits	Pomes	270.237	Apigenin	O=c1cc(-c2ccc(O)cc2)oc2cc(O)cc(O)c12	1	0.806
678	105	Apples, Granny Smith, raw, with skin		0	mg/100 g	Apple	Fruits	Pomes	272.253	(S)-Naringenin	O=C1C[C@@H](c2ccc(O)cc2)Oc2cc(O)cc(O)c21	1	0.873
2798	105	Apples, Granny Smith, raw, with skin		0	mg/100 g	Apple	Fruits	Pomes	270.237	Apigenin	O=c1cc(-c2ccc(O)cc2)oc2cc(O)cc(O)c12	1	0.806
678	105	Apples, raw, with skin		0	mg/100 g	Apple	Fruits	Pomes	272.253	(S)-Naringenin	O=C1C[C@@H](c2ccc(O)cc2)Oc2cc(O)cc(O)c21	1	0.873
2798	105	Apples, raw, with skin		0	mg/100 g	Apple	Fruits	Pomes	270.237	Apigenin	O=c1cc(-c2ccc(O)cc2)oc2cc(O)cc(O)c12	1	0.806
678	105	Apples, raw, without skin		0	mg/100 g	Apple	Fruits	Pomes	272.253	(S)-Naringenin	O=C1C[C@@H](c2ccc(O)cc2)Oc2cc(O)cc(O)c21	1	0.873
2798	105	Apples, raw, without skin		0	mg/100 g	Apple	Fruits	Pomes	270.237	Apigenin	O=c1cc(-c2ccc(O)cc2)oc2cc(O)cc(O)c12	1	0.806
678	105	Apples, Red Delicious, raw, without skin		0	mg/100 g	Apple	Fruits	Pomes	272.253	(S)-Naringenin	O=C1C[C@@H](c2ccc(O)cc2)Oc2cc(O)cc(O)c21	1	0.873
2798	105	Apples, Red Delicious, raw, without skin		0	mg/100 g	Apple	Fruits	Pomes	270.237	Apigenin	O=c1cc(-c2ccc(O)cc2)oc2cc(O)cc(O)c12	1	0.806
678	105	Apples, Red Delicious, raw. with skin		0	mg/100 g	Apple	Fruits	Pomes	272.253	(S)-Naringenin	O=C1C[C@@H](c2ccc(O)cc2)Oc2cc(O)cc(O)c21	1	0.873
2798	105	Apples, Red Delicious, raw. with skin		0	mg/100 g	Apple	Fruits	Pomes	270.237	Apigenin	O=c1cc(-c2ccc(O)cc2)oc2cc(O)cc(O)c12	1	0.806
2798	105	Applesauce, canned, unsweetened, without added ascorbic acid (includes USDA commodity)		0	mg/100 g	Apple	Fruits	Pomes	270.237	Apigenin	O=c1cc(-c2ccc(O)cc2)oc2cc(O)cc(O)c12	1	0.806
2798	144	Apricots, canned, water pack, without skin, solids and liquids		0	mg/100 g	Apricot	Fruits	Drupes	270.237	Apigenin	O=c1cc(-c2ccc(O)cc2)oc2cc(O)cc(O)c12	1	0.806
2798	144	Apricots, raw		0	mg/100 g	Apricot	Fruits	Drupes	270.237	Apigenin	O=c1cc(-c2ccc(O)cc2)oc2cc(O)cc(O)c12	1	0.806
678	130	Avocados, raw, all commercial varieties		0	mg/100 g	Avocado	Vegetables	Fruit vegetables	272.253	(S)-Naringenin	O=C1C[C@@H](c2ccc(O)cc2)Oc2cc(O)cc(O)c21	1	0.873
2798	130	Avocados, raw, all commercial varieties		0	mg/100 g	Avocado	Vegetables	Fruit vegetables	270.237	Apigenin	O=c1cc(-c2ccc(O)cc2)oc2cc(O)cc(O)c12	1	0.806
678	208	Bananas, raw		0	mg/100 g	Banana	Fruits	Tropical fruits	272.253	(S)-Naringenin	O=C1C[C@@H](c2ccc(O)cc2)Oc2cc(O)cc(O)c21	1	0.873
2798	208	Bananas, raw		0	mg/100 g	Banana	Fruits	Tropical fruits	270.237	Apigenin	O=c1cc(-c2ccc(O)cc2)oc2cc(O)cc(O)c12	1	0.806
678	160	Blackberries, raw		0	mg/100 g	Rubus (Blackberry, Raspberry)	Fruits	Berries	272.253	(S)-Naringenin	O=C1C[C@@H](c2ccc(O)cc2)Oc2cc(O)cc(O)c21	1	0.873
2798	160	Blackberries, raw		0	mg/100 g	Rubus (Blackberry, Raspberry)	Fruits	Berries	270.237	Apigenin	O=c1cc(-c2ccc(O)cc2)oc2cc(O)cc(O)c12	1	0.806
678	188	Blueberries, cultivated (highbush), raw (Vaccinium spp.)		0	mg/100 g	Vaccinium (Blueberry, Cranberry, Huckleberry)	Fruits	Berries	272.253	(S)-Naringenin	O=C1C[C@@H](c2ccc(O)cc2)Oc2cc(O)cc(O)c21	1	0.873
2798	188	Blueberries, cultivated (highbush), raw (Vaccinium spp.)		0	mg/100 g	Vaccinium (Blueberry, Cranberry, Huckleberry)	Fruits	Berries	270.237	Apigenin	O=c1cc(-c2ccc(O)cc2)oc2cc(O)cc(O)c12	1	0.806
2798	188	Blueberries, frozen, unsweetened		0.01	mg/100 g	Vaccinium (Blueberry, Cranberry, Huckleberry)	Fruits	Berries	270.237	Apigenin	O=c1cc(-c2ccc(O)cc2)oc2cc(O)cc(O)c12	1	0.806
2798	11	Cashew apple, raw		0	mg/100 g	Cashew nut	Nuts	Nuts	270.237	Apigenin	O=c1cc(-c2ccc(O)cc2)oc2cc(O)cc(O)c12	1	0.806
2798	146	Cherries, sour, red, raw		0	mg/100 g	Sour cherry	Fruits	Drupes	270.237	Apigenin	O=c1cc(-c2ccc(O)cc2)oc2cc(O)cc(O)c12	1	0.806
678	145	Cherries, sweet, raw		0	mg/100 g	Sweet cherry	Fruits	Drupes	272.253	(S)-Naringenin	O=C1C[C@@H](c2ccc(O)cc2)Oc2cc(O)cc(O)c21	1	0.873
2798	145	Cherries, sweet, raw		0	mg/100 g	Sweet cherry	Fruits	Drupes	270.237	Apigenin	O=c1cc(-c2ccc(O)cc2)oc2cc(O)cc(O)c12	1	0.806
2798	192	Cranberries, dried, sweetened		0.01	mg/100 g	American cranberry	Fruits	Berries	270.237	Apigenin	O=c1cc(-c2ccc(O)cc2)oc2cc(O)cc(O)c12	1	0.806
678	192	Cranberries, raw		0	mg/100 g	American cranberry	Fruits	Berries	272.253	(S)-Naringenin	O=C1C[C@@H](c2ccc(O)cc2)Oc2cc(O)cc(O)c21	1	0.873
2798	192	Cranberries, raw		0	mg/100 g	American cranberry	Fruits	Berries	270.237	Apigenin	O=c1cc(-c2ccc(O)cc2)oc2cc(O)cc(O)c12	1	0.806
2798	188	Cranberry juice cocktail, bottled		0.01	mg/100 g	Vaccinium (Blueberry, Cranberry, Huckleberry)	Fruits	Berries	270.237	Apigenin	O=c1cc(-c2ccc(O)cc2)oc2cc(O)cc(O)c12	1	0.806
2798	192	Cranberry sauce, canned, sweetened		0.01	mg/100 g	American cranberry	Fruits	Berries	270.237	Apigenin	O=c1cc(-c2ccc(O)cc2)oc2cc(O)cc(O)c12	1	0.806
2798	155	Currants, european black, raw		0	mg/100 g	Blackcurrant	Fruits	Berries	270.237	Apigenin	O=c1cc(-c2ccc(O)cc2)oc2cc(O)cc(O)c12	1	0.806
2798	156	Currants, red, raw		0	mg/100 g	Redcurrant	Fruits	Berries	270.237	Apigenin	O=c1cc(-c2ccc(O)cc2)oc2cc(O)cc(O)c12	1	0.806
678	135	Dates, deglet noor		0	mg/100 g	Date	Fruits	Other fruits	272.253	(S)-Naringenin	O=C1C[C@@H](c2ccc(O)cc2)Oc2cc(O)cc(O)c21	1	0.873
2798	135	Dates, deglet noor		0	mg/100 g	Date	Fruits	Other fruits	270.237	Apigenin	O=c1cc(-c2ccc(O)cc2)oc2cc(O)cc(O)c12	1	0.806
678	81	Figs, raw		0	mg/100 g	Fig	Fruits	Other fruits	272.253	(S)-Naringenin	O=C1C[C@@H](c2ccc(O)cc2)Oc2cc(O)cc(O)c21	1	0.873
2798	81	Figs, raw		0	mg/100 g	Fig	Fruits	Other fruits	270.237	Apigenin	O=c1cc(-c2ccc(O)cc2)oc2cc(O)cc(O)c12	1	0.806
2798	157	Gooseberries, raw		0	mg/100 g	Gooseberry	Fruits	Berries	270.237	Apigenin	O=c1cc(-c2ccc(O)cc2)oc2cc(O)cc(O)c12	1	0.806
678	256			53	mg/100 g	Grapefruit	Fruits	Citrus	272.253	(S)-Naringenin	O=C1C[C@@H](c2ccc(O)cc2)Oc2cc(O)cc(O)c21	1	0.873
678	256			32.64	mg/100 g	Grapefruit	Fruits	Citrus	272.253	(S)-Naringenin	O=C1C[C@@H](c2ccc(O)cc2)Oc2cc(O)cc(O)c21	1	0.873
2798	256			0	mg/100 g	Grapefruit	Fruits	Citrus	270.237	Apigenin	O=c1cc(-c2ccc(O)cc2)oc2cc(O)cc(O)c12	1	0.806
678	256			21.34	mg/100 g	Grapefruit	Fruits	Citrus	272.253	(S)-Naringenin	O=C1C[C@@H](c2ccc(O)cc2)Oc2cc(O)cc(O)c21	1	0.873
2798	256			0	mg/100 g	Grapefruit	Fruits	Citrus	270.237	Apigenin	O=c1cc(-c2ccc(O)cc2)oc2cc(O)cc(O)c12	1	0.806
2798	374			0	mg/100 g	Grape	Fruits	Berries	270.237	Apigenin	O=c1cc(-c2ccc(O)cc2)oc2cc(O)cc(O)c12	1	0.806
2798	374			0	mg/100 g	Grape	Fruits	Berries	270.237	Apigenin	O=c1cc(-c2ccc(O)cc2)oc2cc(O)cc(O)c12	1	0.806
2798	374			0	mg/100 g	Grape	Fruits	Berries	270.237	Apigenin	O=c1cc(-c2ccc(O)cc2)oc2cc(O)cc(O)c12	1	0.806
2798	150	Guava, red-fleshed		0	mg/100 g	Guava	Fruits	Tropical fruits	270.237	Apigenin	O=c1cc(-c2ccc(O)cc2)oc2cc(O)cc(O)c12	1	0.806
2798	150	Guava, white-fleshed		0	mg/100 g	Guava	Fruits	Tropical fruits	270.237	Apigenin	O=c1cc(-c2ccc(O)cc2)oc2cc(O)cc(O)c12	1	0.806
678	105			0	mg/100 g	Apple	Fruits	Pomes	272.253	(S)-Naringenin	O=C1C[C@@H](c2ccc(O)cc2)Oc2cc(O)cc(O)c21	1	0.873
2798	105			0	mg/100 g	Apple	Fruits	Pomes	270.237	Apigenin	O=c1cc(-c2ccc(O)cc2)oc2cc(O)cc(O)c12	1	0.806
678	57			1.63	mg/100 g	Sweet orange	Fruits	Citrus	272.253	(S)-Naringenin	O=C1C[C@@H](c2ccc(O)cc2)Oc2cc(O)cc(O)c21	1	0.873
2798	57			0	mg/100 g	Sweet orange	Fruits	Citrus	270.237	Apigenin	O=c1cc(-c2ccc(O)cc2)oc2cc(O)cc(O)c12	1	0.806
2798	188			0.01	mg/100 g	Vaccinium (Blueberry, Cranberry, Huckleberry)	Fruits	Berries	270.237	Apigenin	O=c1cc(-c2ccc(O)cc2)oc2cc(O)cc(O)c12	1	0.806
2798	374			0.01	mg/100 g	Grape	Fruits	Berries	270.237	Apigenin	O=c1cc(-c2ccc(O)cc2)oc2cc(O)cc(O)c12	1	0.806
678	256	Juice, grapefruit concentrate, white, frozen, unsweetened, diluted with 3 volume water		31.18	mg/100 g	Grapefruit	Fruits	Citrus	272.253	(S)-Naringenin	O=C1C[C@@H](c2ccc(O)cc2)Oc2cc(O)cc(O)c21	1	0.873
678	256			17.19	mg/100 g	Grapefruit	Fruits	Citrus	272.253	(S)-Naringenin	O=C1C[C@@H](c2ccc(O)cc2)Oc2cc(O)cc(O)c21	1	0.873
2798	256			0	mg/100 g	Grapefruit	Fruits	Citrus	270.237	Apigenin	O=c1cc(-c2ccc(O)cc2)oc2cc(O)cc(O)c12	1	0.806
678	256			18.01	mg/100 g	Grapefruit	Fruits	Citrus	272.253	(S)-Naringenin	O=C1C[C@@H](c2ccc(O)cc2)Oc2cc(O)cc(O)c21	1	0.873
678	256			18.23	mg/100 g	Grapefruit	Fruits	Citrus	272.253	(S)-Naringenin	O=C1C[C@@H](c2ccc(O)cc2)Oc2cc(O)cc(O)c21	1	0.873
2798	256			0	mg/100 g	Grapefruit	Fruits	Citrus	270.237	Apigenin	O=c1cc(-c2ccc(O)cc2)oc2cc(O)cc(O)c12	1	0.806
678	54			0	mg/100 g	Lemon	Fruits	Citrus	272.253	(S)-Naringenin	O=C1C[C@@H](c2ccc(O)cc2)Oc2cc(O)cc(O)c21	1	0.873
678	54			1.38	mg/100 g	Lemon	Fruits	Citrus	272.253	(S)-Naringenin	O=C1C[C@@H](c2ccc(O)cc2)Oc2cc(O)cc(O)c21	1	0.873
2798	54			0	mg/100 g	Lemon	Fruits	Citrus	270.237	Apigenin	O=c1cc(-c2ccc(O)cc2)oc2cc(O)cc(O)c12	1	0.806
678	557			0.38	mg/100 g	Persian lime	Fruits	Citrus	272.253	(S)-Naringenin	O=C1C[C@@H](c2ccc(O)cc2)Oc2cc(O)cc(O)c21	1	0.873
2798	557			0	mg/100 g	Persian lime	Fruits	Citrus	270.237	Apigenin	O=c1cc(-c2ccc(O)cc2)oc2cc(O)cc(O)c12	1	0.806
678	57			2.56	mg/100 g	Sweet orange	Fruits	Citrus	272.253	(S)-Naringenin	O=C1C[C@@H](c2ccc(O)cc2)Oc2cc(O)cc(O)c21	1	0.873
678	57			3.27	mg/100 g	Sweet orange	Fruits	Citrus	272.253	(S)-Naringenin	O=C1C[C@@H](c2ccc(O)cc2)Oc2cc(O)cc(O)c21	1	0.873
678	57			2.14	mg/100 g	Sweet orange	Fruits	Citrus	272.253	(S)-Naringenin	O=C1C[C@@H](c2ccc(O)cc2)Oc2cc(O)cc(O)c21	1	0.873
2798	57			0	mg/100 g	Sweet orange	Fruits	Citrus	270.237	Apigenin	O=c1cc(-c2ccc(O)cc2)oc2cc(O)cc(O)c12	1	0.806
678	55			25.31	mg/100 g	Pummelo	Fruits	Citrus	272.253	(S)-Naringenin	O=C1C[C@@H](c2ccc(O)cc2)Oc2cc(O)cc(O)c21	1	0.873
2798	55			0.65	mg/100 g	Pummelo	Fruits	Citrus	270.237	Apigenin	O=c1cc(-c2ccc(O)cc2)oc2cc(O)cc(O)c12	1	0.806
678	57			23.77	mg/100 g	Sweet orange	Fruits	Citrus	272.253	(S)-Naringenin	O=C1C[C@@H](c2ccc(O)cc2)Oc2cc(O)cc(O)c21	1	0.873
2798	57			0	mg/100 g	Sweet orange	Fruits	Citrus	270.237	Apigenin	O=c1cc(-c2ccc(O)cc2)oc2cc(O)cc(O)c12	1	0.806
678	56			3.61	mg/100 g	Mandarin orange (Clementine, Tangerine)	Fruits	Citrus	272.253	(S)-Naringenin	O=C1C[C@@H](c2ccc(O)cc2)Oc2cc(O)cc(O)c21	1	0.873
678	56			1.37	mg/100 g	Mandarin orange (Clementine, Tangerine)	Fruits	Citrus	272.253	(S)-Naringenin	O=C1C[C@@H](c2ccc(O)cc2)Oc2cc(O)cc(O)c21	1	0.873
2798	56			0	mg/100 g	Mandarin orange (Clementine, Tangerine)	Fruits	Citrus	270.237	Apigenin	O=c1cc(-c2ccc(O)cc2)oc2cc(O)cc(O)c12	1	0.806
2798	927	Juniper berries, green, unripe (Juniperus communis)		7.26	mg/100 g	Juniperus communis	Vegetables		270.237	Apigenin	O=c1cc(-c2ccc(O)cc2)oc2cc(O)cc(O)c12	1	0.806
2798	927	Juniper berries, ripe (Juniperus communis)		5.57	mg/100 g	Juniperus communis	Vegetables		270.237	Apigenin	O=c1cc(-c2ccc(O)cc2)oc2cc(O)cc(O)c12	1	0.806
678	4			0	mg/100 g	Kiwi	Fruits	Tropical fruits	272.253	(S)-Naringenin	O=C1C[C@@H](c2ccc(O)cc2)Oc2cc(O)cc(O)c21	1	0.873
2798	4			0	mg/100 g	Kiwi	Fruits	Tropical fruits	270.237	Apigenin	O=c1cc(-c2ccc(O)cc2)oc2cc(O)cc(O)c12	1	0.806
678	4			0	mg/100 g	Kiwi	Fruits	Tropical fruits	272.253	(S)-Naringenin	O=C1C[C@@H](c2ccc(O)cc2)Oc2cc(O)cc(O)c21	1	0.873
2798	4			0	mg/100 g	Kiwi	Fruits	Tropical fruits	270.237	Apigenin	O=c1cc(-c2ccc(O)cc2)oc2cc(O)cc(O)c12	1	0.806
678	398	Kumquats, raw		57.39	mg/100 g	Kumquat	Fruits	Tropical fruits	272.253	(S)-Naringenin	O=C1C[C@@H](c2ccc(O)cc2)Oc2cc(O)cc(O)c21	1	0.873
2798	398			21.87	mg/100 g	Kumquat	Fruits	Tropical fruits	270.237	Apigenin	O=c1cc(-c2ccc(O)cc2)oc2cc(O)cc(O)c12	1	0.806
678	54			0.55	mg/100 g	Lemon	Fruits	Citrus	272.253	(S)-Naringenin	O=C1C[C@@H](c2ccc(O)cc2)Oc2cc(O)cc(O)c21	1	0.873
2798	54			0	mg/100 g	Lemon	Fruits	Citrus	270.237	Apigenin	O=c1cc(-c2ccc(O)cc2)oc2cc(O)cc(O)c12	1	0.806
678	557			3.4	mg/100 g	Persian lime	Fruits	Citrus	272.253	(S)-Naringenin	O=C1C[C@@H](c2ccc(O)cc2)Oc2cc(O)cc(O)c21	1	0.873
2798	106			0.01	mg/100 g	Mango	Fruits	Tropical fruits	270.237	Apigenin	O=c1cc(-c2ccc(O)cc2)oc2cc(O)cc(O)c12	1	0.806
678	64			0	mg/100 g	Muskmelon	Gourds	Gourds	272.253	(S)-Naringenin	O=C1C[C@@H](c2ccc(O)cc2)Oc2cc(O)cc(O)c21	1	0.873
2798	64			0	mg/100 g	Muskmelon	Gourds	Gourds	270.237	Apigenin	O=c1cc(-c2ccc(O)cc2)oc2cc(O)cc(O)c12	1	0.806
678	64			0	mg/100 g	Muskmelon	Gourds	Gourds	272.253	(S)-Naringenin	O=C1C[C@@H](c2ccc(O)cc2)Oc2cc(O)cc(O)c21	1	0.873
2798	64			0	mg/100 g	Muskmelon	Gourds	Gourds	270.237	Apigenin	O=c1cc(-c2ccc(O)cc2)oc2cc(O)cc(O)c12	1	0.806
2798	117	Mulberries, raw		0	mg/100 g	Black mulberry	Fruits	Berries	270.237	Apigenin	O=c1cc(-c2ccc(O)cc2)oc2cc(O)cc(O)c12	1	0.806
678	229			0	mg/100 g	Nectarine	Fruits	Drupes	272.253	(S)-Naringenin	O=C1C[C@@H](c2ccc(O)cc2)Oc2cc(O)cc(O)c21	1	0.873
2798	229			0	mg/100 g	Nectarine	Fruits	Drupes	270.237	Apigenin	O=c1cc(-c2ccc(O)cc2)oc2cc(O)cc(O)c12	1	0.806
678	57			15.32	mg/100 g	Sweet orange	Fruits	Citrus	272.253	(S)-Naringenin	O=C1C[C@@H](c2ccc(O)cc2)Oc2cc(O)cc(O)c21	1	0.873
2798	57			0	mg/100 g	Sweet orange	Fruits	Citrus	270.237	Apigenin	O=c1cc(-c2ccc(O)cc2)oc2cc(O)cc(O)c12	1	0.806
678	57			7.1	mg/100 g	Sweet orange	Fruits	Citrus	272.253	(S)-Naringenin	O=C1C[C@@H](c2ccc(O)cc2)Oc2cc(O)cc(O)c21	1	0.873
2798	57			0	mg/100 g	Sweet orange	Fruits	Citrus	270.237	Apigenin	O=c1cc(-c2ccc(O)cc2)oc2cc(O)cc(O)c12	1	0.806
2798	41	Papayas, raw		0.01	mg/100 g	Papaya	Fruits	Tropical fruits	270.237	Apigenin	O=c1cc(-c2ccc(O)cc2)oc2cc(O)cc(O)c12	1	0.806
2798	149			0	mg/100 g	Peach	Fruits	Drupes	270.237	Apigenin	O=c1cc(-c2ccc(O)cc2)oc2cc(O)cc(O)c12	1	0.806
678	149			0	mg/100 g	Peach	Fruits	Drupes	272.253	(S)-Naringenin	O=C1C[C@@H](c2ccc(O)cc2)Oc2cc(O)cc(O)c21	1	0.873
2798	149			0	mg/100 g	Peach	Fruits	Drupes	270.237	Apigenin	O=c1cc(-c2ccc(O)cc2)oc2cc(O)cc(O)c12	1	0.806
678	152			0	mg/100 g	Pear	Fruits	Pomes	272.253	(S)-Naringenin	O=C1C[C@@H](c2ccc(O)cc2)Oc2cc(O)cc(O)c21	1	0.873
2798	152			0	mg/100 g	Pear	Fruits	Pomes	270.237	Apigenin	O=c1cc(-c2ccc(O)cc2)oc2cc(O)cc(O)c12	1	0.806
678	12			0	mg/100 g	Pineapple	Fruits	Tropical fruits	272.253	(S)-Naringenin	O=C1C[C@@H](c2ccc(O)cc2)Oc2cc(O)cc(O)c21	1	0.873
2798	12			0	mg/100 g	Pineapple	Fruits	Tropical fruits	270.237	Apigenin	O=c1cc(-c2ccc(O)cc2)oc2cc(O)cc(O)c12	1	0.806
678	12			0	mg/100 g	Pineapple	Fruits	Tropical fruits	272.253	(S)-Naringenin	O=C1C[C@@H](c2ccc(O)cc2)Oc2cc(O)cc(O)c21	1	0.873
2798	12			0	mg/100 g	Pineapple	Fruits	Tropical fruits	270.237	Apigenin	O=c1cc(-c2ccc(O)cc2)oc2cc(O)cc(O)c12	1	0.806
2798	442	Pitanga, (surinam-cherry), raw		0	mg/100 g	Pitanga	Fruits	Tropical fruits	270.237	Apigenin	O=c1cc(-c2ccc(O)cc2)oc2cc(O)cc(O)c12	1	0.806
2798	143			0.01	mg/100 g	Prunus (Cherry, Plum)	Fruits	Drupes	270.237	Apigenin	O=c1cc(-c2ccc(O)cc2)oc2cc(O)cc(O)c12	1	0.806
678	143			0	mg/100 g	Prunus (Cherry, Plum)	Fruits	Drupes	272.253	(S)-Naringenin	O=C1C[C@@H](c2ccc(O)cc2)Oc2cc(O)cc(O)c21	1	0.873
2798	143			0	mg/100 g	Prunus (Cherry, Plum)	Fruits	Drupes	270.237	Apigenin	O=c1cc(-c2ccc(O)cc2)oc2cc(O)cc(O)c12	1	0.806
678	147			0	mg/100 g	European plum	Fruits	Drupes	272.253	(S)-Naringenin	O=C1C[C@@H](c2ccc(O)cc2)Oc2cc(O)cc(O)c21	1	0.873
2798	147			0	mg/100 g	European plum	Fruits	Drupes	270.237	Apigenin	O=c1cc(-c2ccc(O)cc2)oc2cc(O)cc(O)c12	1	0.806
2798	147	Plums, Greengage, raw		0	mg/100 g	European plum	Fruits	Drupes	270.237	Apigenin	O=c1cc(-c2ccc(O)cc2)oc2cc(O)cc(O)c12	1	0.806
678	147			0	mg/100 g	European plum	Fruits	Drupes	272.253	(S)-Naringenin	O=C1C[C@@H](c2ccc(O)cc2)Oc2cc(O)cc(O)c21	1	0.873
2798	147			0	mg/100 g	European plum	Fruits	Drupes	270.237	Apigenin	O=c1cc(-c2ccc(O)cc2)oc2cc(O)cc(O)c12	1	0.806
2798	151			0	mg/100 g	Pomegranate	Fruits	Tropical fruits	270.237	Apigenin	O=c1cc(-c2ccc(O)cc2)oc2cc(O)cc(O)c12	1	0.806
678	55			24.72	mg/100 g	Pummelo	Fruits	Citrus	272.253	(S)-Naringenin	O=C1C[C@@H](c2ccc(O)cc2)Oc2cc(O)cc(O)c21	1	0.873
2798	69			0	mg/100 g	Quince	Fruits	Pomes	270.237	Apigenin	O=c1cc(-c2ccc(O)cc2)oc2cc(O)cc(O)c12	1	0.806
678	204			0	mg/100 g	Common grape	Fruits	Berries	272.253	(S)-Naringenin	O=C1C[C@@H](c2ccc(O)cc2)Oc2cc(O)cc(O)c21	1	0.873
2798	204			0	mg/100 g	Common grape	Fruits	Berries	270.237	Apigenin	O=c1cc(-c2ccc(O)cc2)oc2cc(O)cc(O)c12	1	0.806
678	160			0	mg/100 g	Rubus (Blackberry, Raspberry)	Fruits	Berries	272.253	(S)-Naringenin	O=C1C[C@@H](c2ccc(O)cc2)Oc2cc(O)cc(O)c21	1	0.873
2798	160			0	mg/100 g	Rubus (Blackberry, Raspberry)	Fruits	Berries	270.237	Apigenin	O=c1cc(-c2ccc(O)cc2)oc2cc(O)cc(O)c12	1	0.806
2798	160			0.01	mg/100 g	Rubus (Blackberry, Raspberry)	Fruits	Berries	270.237	Apigenin	O=c1cc(-c2ccc(O)cc2)oc2cc(O)cc(O)c12	1	0.806
2798	83			0.01	mg/100 g	Strawberry	Fruits	Berries	270.237	Apigenin	O=c1cc(-c2ccc(O)cc2)oc2cc(O)cc(O)c12	1	0.806
678	83			0.26	mg/100 g	Strawberry	Fruits	Berries	272.253	(S)-Naringenin	O=C1C[C@@H](c2ccc(O)cc2)Oc2cc(O)cc(O)c21	1	0.873
2798	83			0	mg/100 g	Strawberry	Fruits	Berries	270.237	Apigenin	O=c1cc(-c2ccc(O)cc2)oc2cc(O)cc(O)c12	1	0.806
678	56			10.02	mg/100 g	Mandarin orange (Clementine, Tangerine)	Fruits	Citrus	272.253	(S)-Naringenin	O=C1C[C@@H](c2ccc(O)cc2)Oc2cc(O)cc(O)c21	1	0.873
2798	56			0	mg/100 g	Mandarin orange (Clementine, Tangerine)	Fruits	Citrus	270.237	Apigenin	O=c1cc(-c2ccc(O)cc2)oc2cc(O)cc(O)c12	1	0.806
678	52			0	mg/100 g	Watermelon	Gourds	Gourds	272.253	(S)-Naringenin	O=C1C[C@@H](c2ccc(O)cc2)Oc2cc(O)cc(O)c21	1	0.873
2798	52			0	mg/100 g	Watermelon	Gourds	Gourds	270.237	Apigenin	O=c1cc(-c2ccc(O)cc2)oc2cc(O)cc(O)c12	1	0.806
2798	287	Alfalfa seeds, sprouted, raw		0	mg/100 g	Alfalfa	Herbs and Spices	Herbs	270.237	Apigenin	O=c1cc(-c2ccc(O)cc2)oc2cc(O)cc(O)c12	1	0.806
678	71	Artichokes, (globe or french), raw		12.5	mg/100 g	Globe artichoke	Vegetables	Shoot vegetables	272.253	(S)-Naringenin	O=C1C[C@@H](c2ccc(O)cc2)Oc2cc(O)cc(O)c21	1	0.873
2798	71			7.48	mg/100 g	Globe artichoke	Vegetables	Shoot vegetables	270.237	Apigenin	O=c1cc(-c2ccc(O)cc2)oc2cc(O)cc(O)c12	1	0.806
678	71			0	mg/100 g	Globe artichoke	Vegetables	Shoot vegetables	272.253	(S)-Naringenin	O=C1C[C@@H](c2ccc(O)cc2)Oc2cc(O)cc(O)c21	1	0.873
2798	71			0	mg/100 g	Globe artichoke	Vegetables	Shoot vegetables	270.237	Apigenin	O=c1cc(-c2ccc(O)cc2)oc2cc(O)cc(O)c12	1	0.806
2798	71			0	mg/100 g	Globe artichoke	Vegetables	Shoot vegetables	270.237	Apigenin	O=c1cc(-c2ccc(O)cc2)oc2cc(O)cc(O)c12	1	0.806
2798	77			0	mg/100 g	Rocket salad (ssp.)	Vegetables	Leaf vegetables	270.237	Apigenin	O=c1cc(-c2ccc(O)cc2)oc2cc(O)cc(O)c12	1	0.806
2798	97	Bay leaves, fresh (Laurus nobilis)		0	mg/100 g	Sweet bay	Herbs and Spices	Herbs	270.237	Apigenin	O=c1cc(-c2ccc(O)cc2)oc2cc(O)cc(O)c12	1	0.806
2798	134	Beans, snap, green, canned, regular pack, drained solids		0	mg/100 g	Common bean	Pulses	Beans	270.237	Apigenin	O=c1cc(-c2ccc(O)cc2)oc2cc(O)cc(O)c12	1	0.806
2798	134			0	mg/100 g	Common bean	Pulses	Beans	270.237	Apigenin	O=c1cc(-c2ccc(O)cc2)oc2cc(O)cc(O)c12	1	0.806
2798	25			0	mg/100 g	Common beet	Vegetables	Leaf vegetables	270.237	Apigenin	O=c1cc(-c2ccc(O)cc2)oc2cc(O)cc(O)c12	1	0.806
2798	197			0	mg/100 g	Broad bean	Pulses	Beans	270.237	Apigenin	O=c1cc(-c2ccc(O)cc2)oc2cc(O)cc(O)c12	1	0.806
678	314			0	mg/100 g	Rapini	Vegetables	Cabbages	272.253	(S)-Naringenin	O=C1C[C@@H](c2ccc(O)cc2)Oc2cc(O)cc(O)c21	1	0.873
2798	314			0	mg/100 g	Rapini	Vegetables	Cabbages	270.237	Apigenin	O=c1cc(-c2ccc(O)cc2)oc2cc(O)cc(O)c12	1	0.806
678	314			0	mg/100 g	Rapini	Vegetables	Cabbages	272.253	(S)-Naringenin	O=C1C[C@@H](c2ccc(O)cc2)Oc2cc(O)cc(O)c21	1	0.873
2798	314			0	mg/100 g	Rapini	Vegetables	Cabbages	270.237	Apigenin	O=c1cc(-c2ccc(O)cc2)oc2cc(O)cc(O)c12	1	0.806
678	34			0	mg/100 g	Broccoli	Vegetables	Cabbages	272.253	(S)-Naringenin	O=C1C[C@@H](c2ccc(O)cc2)Oc2cc(O)cc(O)c21	1	0.873
2798	34			0	mg/100 g	Broccoli	Vegetables	Cabbages	270.237	Apigenin	O=c1cc(-c2ccc(O)cc2)oc2cc(O)cc(O)c12	1	0.806
678	34			0	mg/100 g	Broccoli	Vegetables	Cabbages	272.253	(S)-Naringenin	O=C1C[C@@H](c2ccc(O)cc2)Oc2cc(O)cc(O)c21	1	0.873
2798	34			0	mg/100 g	Broccoli	Vegetables	Cabbages	270.237	Apigenin	O=c1cc(-c2ccc(O)cc2)oc2cc(O)cc(O)c12	1	0.806
678	32	Brussels sprouts, cooked, boiled, drained, without salt		1.94	mg/100 g	Brussel sprouts	Vegetables	Cabbages	272.253	(S)-Naringenin	O=C1C[C@@H](c2ccc(O)cc2)Oc2cc(O)cc(O)c21	1	0.873
678	32			3.29	mg/100 g	Brussel sprouts	Vegetables	Cabbages	272.253	(S)-Naringenin	O=C1C[C@@H](c2ccc(O)cc2)Oc2cc(O)cc(O)c21	1	0.873
2798	32			0	mg/100 g	Brussel sprouts	Vegetables	Cabbages	270.237	Apigenin	O=c1cc(-c2ccc(O)cc2)oc2cc(O)cc(O)c12	1	0.806
2798	35			0.01	mg/100 g	Chinese cabbage	Vegetables	Cabbages	270.237	Apigenin	O=c1cc(-c2ccc(O)cc2)oc2cc(O)cc(O)c12	1	0.806
2798	35			0.24	mg/100 g	Chinese cabbage	Vegetables	Cabbages	270.237	Apigenin	O=c1cc(-c2ccc(O)cc2)oc2cc(O)cc(O)c12	1	0.806
2798	35	Cabbage, chinese or celery, raw		0.01	mg/100 g	Chinese cabbage	Vegetables	Cabbages	270.237	Apigenin	O=c1cc(-c2ccc(O)cc2)oc2cc(O)cc(O)c12	1	0.806
2798	35	Cabbage, Chinese, choi-sum, raw		0.01	mg/100 g	Chinese cabbage	Vegetables	Cabbages	270.237	Apigenin	O=c1cc(-c2ccc(O)cc2)oc2cc(O)cc(O)c12	1	0.806
2798	30	Cabbage, cooked, boiled, drained, without salt		0.01	mg/100 g	Common cabbage	Vegetables	Cabbages	270.237	Apigenin	O=c1cc(-c2ccc(O)cc2)oc2cc(O)cc(O)c12	1	0.806
2798	30	Cabbage, raw		0.08	mg/100 g	Common cabbage	Vegetables	Cabbages	270.237	Apigenin	O=c1cc(-c2ccc(O)cc2)oc2cc(O)cc(O)c12	1	0.806
2798	30			0.06	mg/100 g	Common cabbage	Vegetables	Cabbages	270.237	Apigenin	O=c1cc(-c2ccc(O)cc2)oc2cc(O)cc(O)c12	1	0.806
2798	2	Cabbage, savoy, raw		0.69	mg/100 g	Savoy cabbage	Vegetables	Cabbages	270.237	Apigenin	O=c1cc(-c2ccc(O)cc2)oc2cc(O)cc(O)c12	1	0.806
678	245			0	mg/100 g	Carrot	Vegetables	Root vegetables	272.253	(S)-Naringenin	O=C1C[C@@H](c2ccc(O)cc2)Oc2cc(O)cc(O)c21	1	0.873
2798	245			0	mg/100 g	Carrot	Vegetables	Root vegetables	270.237	Apigenin	O=c1cc(-c2ccc(O)cc2)oc2cc(O)cc(O)c12	1	0.806
2798	245	Carrots, canned, regular pack, drained solids		0	mg/100 g	Carrot	Vegetables	Root vegetables	270.237	Apigenin	O=c1cc(-c2ccc(O)cc2)oc2cc(O)cc(O)c12	1	0.806
2798	245			0	mg/100 g	Carrot	Vegetables	Root vegetables	270.237	Apigenin	O=c1cc(-c2ccc(O)cc2)oc2cc(O)cc(O)c12	1	0.806
2798	31			0.03	mg/100 g	Cauliflower	Vegetables	Cabbages	270.237	Apigenin	O=c1cc(-c2ccc(O)cc2)oc2cc(O)cc(O)c12	1	0.806
2798	15	Celeriac, raw		2.41	mg/100 g	Wild celery	Herbs and Spices	Spices	270.237	Apigenin	O=c1cc(-c2ccc(O)cc2)oc2cc(O)cc(O)c12	1	0.806
2798	15	Celery hearts, green		19.1	mg/100 g	Wild celery	Herbs and Spices	Spices	270.237	Apigenin	O=c1cc(-c2ccc(O)cc2)oc2cc(O)cc(O)c12	1	0.806
2798	15	Celery hearts, white		1.7	mg/100 g	Wild celery	Herbs and Spices	Spices	270.237	Apigenin	O=c1cc(-c2ccc(O)cc2)oc2cc(O)cc(O)c12	1	0.806
2798	15	Celery, Chinese, raw		24.02	mg/100 g	Wild celery	Herbs and Spices	Spices	270.237	Apigenin	O=c1cc(-c2ccc(O)cc2)oc2cc(O)cc(O)c12	1	0.806
678	15			0	mg/100 g	Wild celery	Herbs and Spices	Spices	272.253	(S)-Naringenin	O=C1C[C@@H](c2ccc(O)cc2)Oc2cc(O)cc(O)c21	1	0.873
2798	15			2.85	mg/100 g	Wild celery	Herbs and Spices	Spices	270.237	Apigenin	O=c1cc(-c2ccc(O)cc2)oc2cc(O)cc(O)c12	1	0.806
2798	49			0.77	mg/100 g	Chicory	Vegetables	Root vegetables	270.237	Apigenin	O=c1cc(-c2ccc(O)cc2)oc2cc(O)cc(O)c12	1	0.806
2798	9			0	mg/100 g	Chives	Herbs and Spices	Herbs	270.237	Apigenin	O=c1cc(-c2ccc(O)cc2)oc2cc(O)cc(O)c12	1	0.806
2798	247	Collards, raw		0	mg/100 g	Black cabbage	Vegetables	Cabbages	270.237	Apigenin	O=c1cc(-c2ccc(O)cc2)oc2cc(O)cc(O)c12	1	0.806
2798	61			0	mg/100 g	Coriander	Herbs and Spices	Herbs	270.237	Apigenin	O=c1cc(-c2ccc(O)cc2)oc2cc(O)cc(O)c12	1	0.806
2798	127	Corn poppy, leaves		0.1	mg/100 g	Poppy	Herbs and Spices	Oilseed crops	270.237	Apigenin	O=c1cc(-c2ccc(O)cc2)oc2cc(O)cc(O)c12	1	0.806
2798	99			0	mg/100 g	Garden cress	Vegetables	Leaf vegetables	270.237	Apigenin	O=c1cc(-c2ccc(O)cc2)oc2cc(O)cc(O)c12	1	0.806
2798	65			0	mg/100 g	Cucumber	Gourds	Gourds	270.237	Apigenin	O=c1cc(-c2ccc(O)cc2)oc2cc(O)cc(O)c12	1	0.806
2798	355	Dock, raw		0	mg/100 g	Dock	Herbs and Spices	Herbs	270.237	Apigenin	O=c1cc(-c2ccc(O)cc2)oc2cc(O)cc(O)c12	1	0.806
2798	174			0.01	mg/100 g	Eggplant	Vegetables	Fruit vegetables	270.237	Apigenin	O=c1cc(-c2ccc(O)cc2)oc2cc(O)cc(O)c12	1	0.806
2798	48			0	mg/100 g	Endive	Vegetables	Leaf vegetables	270.237	Apigenin	O=c1cc(-c2ccc(O)cc2)oc2cc(O)cc(O)c12	1	0.806
2798	82	Fennel, leaves, raw		0	mg/100 g	Fennel	Herbs and Spices	Herbs	270.237	Apigenin	O=c1cc(-c2ccc(O)cc2)oc2cc(O)cc(O)c12	1	0.806
2798	503	Gourd, dishcloth (towelgourd), raw		0	mg/100 g	Towel gourd	Gourds	Gourds	270.237	Apigenin	O=c1cc(-c2ccc(O)cc2)oc2cc(O)cc(O)c12	1	0.806
2798	18	Horseradish, root, whole		0	mg/100 g	Horseradish	Herbs and Spices	Spices	270.237	Apigenin	O=c1cc(-c2ccc(O)cc2)oc2cc(O)cc(O)c12	1	0.806
2798	171	Juice, tomato, canned, without salt added		0	mg/100 g	Garden tomato	Vegetables	Fruit vegetables	270.237	Apigenin	O=c1cc(-c2ccc(O)cc2)oc2cc(O)cc(O)c12	1	0.806
2798	395	Kale, canned		0	mg/100 g	Kale	Vegetables	Cabbages	270.237	Apigenin	O=c1cc(-c2ccc(O)cc2)oc2cc(O)cc(O)c12	1	0.806
2798	395	Kale, Chinese, raw		0.01	mg/100 g	Kale	Vegetables	Cabbages	270.237	Apigenin	O=c1cc(-c2ccc(O)cc2)oc2cc(O)cc(O)c12	1	0.806
2798	30	Kale, raw		0	mg/100 g	Common cabbage	Vegetables	Cabbages	270.237	Apigenin	O=c1cc(-c2ccc(O)cc2)oc2cc(O)cc(O)c12	1	0.806
2798	33	Kohlrabi, raw		0	mg/100 g	Kohlrabi	Vegetables	Root vegetables	270.237	Apigenin	O=c1cc(-c2ccc(O)cc2)oc2cc(O)cc(O)c12	1	0.806
2798	401			0	mg/100 g	Wild leek	Vegetables	Onion-family vegetables	270.237	Apigenin	O=c1cc(-c2ccc(O)cc2)oc2cc(O)cc(O)c12	1	0.806
2798	108			0	mg/100 g	Lemon balm	Herbs and Spices	Herbs	270.237	Apigenin	O=c1cc(-c2ccc(O)cc2)oc2cc(O)cc(O)c12	1	0.806
678	95			0	mg/100 g	Lettuce	Vegetables	Leaf vegetables	272.253	(S)-Naringenin	O=C1C[C@@H](c2ccc(O)cc2)Oc2cc(O)cc(O)c21	1	0.873
2798	95			0	mg/100 g	Lettuce	Vegetables	Leaf vegetables	270.237	Apigenin	O=c1cc(-c2ccc(O)cc2)oc2cc(O)cc(O)c12	1	0.806
678	95			0	mg/100 g	Lettuce	Vegetables	Leaf vegetables	272.253	(S)-Naringenin	O=C1C[C@@H](c2ccc(O)cc2)Oc2cc(O)cc(O)c21	1	0.873
2798	95			0	mg/100 g	Lettuce	Vegetables	Leaf vegetables	270.237	Apigenin	O=c1cc(-c2ccc(O)cc2)oc2cc(O)cc(O)c12	1	0.806
678	95			0	mg/100 g	Lettuce	Vegetables	Leaf vegetables	272.253	(S)-Naringenin	O=C1C[C@@H](c2ccc(O)cc2)Oc2cc(O)cc(O)c21	1	0.873
2798	95			0.13	mg/100 g	Lettuce	Vegetables	Leaf vegetables	270.237	Apigenin	O=c1cc(-c2ccc(O)cc2)oc2cc(O)cc(O)c12	1	0.806
678	95			0	mg/100 g	Lettuce	Vegetables	Leaf vegetables	272.253	(S)-Naringenin	O=C1C[C@@H](c2ccc(O)cc2)Oc2cc(O)cc(O)c21	1	0.873
2798	95			0.13	mg/100 g	Lettuce	Vegetables	Leaf vegetables	270.237	Apigenin	O=c1cc(-c2ccc(O)cc2)oc2cc(O)cc(O)c12	1	0.806
678	95			0	mg/100 g	Lettuce	Vegetables	Leaf vegetables	272.253	(S)-Naringenin	O=C1C[C@@H](c2ccc(O)cc2)Oc2cc(O)cc(O)c21	1	0.873
2798	95			0	mg/100 g	Lettuce	Vegetables	Leaf vegetables	270.237	Apigenin	O=c1cc(-c2ccc(O)cc2)oc2cc(O)cc(O)c12	1	0.806
2798	100			0	mg/100 g	Lovage	Herbs and Spices	Herbs	270.237	Apigenin	O=c1cc(-c2ccc(O)cc2)oc2cc(O)cc(O)c12	1	0.806
2798	561	Mushrooms, canned, drained solids		0	mg/100 g	Common mushroom	Vegetables	Mushrooms	270.237	Apigenin	O=c1cc(-c2ccc(O)cc2)oc2cc(O)cc(O)c12	1	0.806
2798	561			0	mg/100 g	Common mushroom	Vegetables	Mushrooms	270.237	Apigenin	O=c1cc(-c2ccc(O)cc2)oc2cc(O)cc(O)c12	1	0.806
2798	422	New Zealand spinach, raw		0	mg/100 g	New Zealand spinach	Vegetables	Leaf vegetables	270.237	Apigenin	O=c1cc(-c2ccc(O)cc2)oc2cc(O)cc(O)c12	1	0.806
2798	5			0.01	mg/100 g	Allium	Vegetables	Onion-family vegetables	270.237	Apigenin	O=c1cc(-c2ccc(O)cc2)oc2cc(O)cc(O)c12	1	0.806
2798	226			0.24	mg/100 g	Garden onion (var.)	Vegetables	Onion-family vegetables	270.237	Apigenin	O=c1cc(-c2ccc(O)cc2)oc2cc(O)cc(O)c12	1	0.806
2798	5	Onions, spring or scallions (includes tops and bulb), raw		0	mg/100 g	Allium	Vegetables	Onion-family vegetables	270.237	Apigenin	O=c1cc(-c2ccc(O)cc2)oc2cc(O)cc(O)c12	1	0.806
678	5			0	mg/100 g	Allium	Vegetables	Onion-family vegetables	272.253	(S)-Naringenin	O=C1C[C@@H](c2ccc(O)cc2)Oc2cc(O)cc(O)c21	1	0.873
2798	5			0	mg/100 g	Allium	Vegetables	Onion-family vegetables	270.237	Apigenin	O=c1cc(-c2ccc(O)cc2)oc2cc(O)cc(O)c12	1	0.806
2798	226			0	mg/100 g	Garden onion (var.)	Vegetables	Onion-family vegetables	270.237	Apigenin	O=c1cc(-c2ccc(O)cc2)oc2cc(O)cc(O)c12	1	0.806
2798	5	Onions, young green, tops only		0.01	mg/100 g	Allium	Vegetables	Onion-family vegetables	270.237	Apigenin	O=c1cc(-c2ccc(O)cc2)oc2cc(O)cc(O)c12	1	0.806
2798	131			215.46	mg/100 g	Parsley	Herbs and Spices	Herbs	270.237	Apigenin	O=c1cc(-c2ccc(O)cc2)oc2cc(O)cc(O)c12	1	0.806
2798	129	Parsnips, raw		0	mg/100 g	Parsnip	Vegetables	Root vegetables	270.237	Apigenin	O=c1cc(-c2ccc(O)cc2)oc2cc(O)cc(O)c12	1	0.806
2798	141			0	mg/100 g	Common pea	Pulses	Peas	270.237	Apigenin	O=c1cc(-c2ccc(O)cc2)oc2cc(O)cc(O)c12	1	0.806
2798	141			0.01	mg/100 g	Common pea	Pulses	Peas	270.237	Apigenin	O=c1cc(-c2ccc(O)cc2)oc2cc(O)cc(O)c12	1	0.806
2798	141			0	mg/100 g	Common pea	Pulses	Peas	270.237	Apigenin	O=c1cc(-c2ccc(O)cc2)oc2cc(O)cc(O)c12	1	0.806
2798	40	Peppers, hot chili, green, raw		1.4	mg/100 g	Pepper	Vegetables	Fruit vegetables	270.237	Apigenin	O=c1cc(-c2ccc(O)cc2)oc2cc(O)cc(O)c12	1	0.806
2798	40			0	mg/100 g	Pepper	Vegetables	Fruit vegetables	270.237	Apigenin	O=c1cc(-c2ccc(O)cc2)oc2cc(O)cc(O)c12	1	0.806
2798	40			0	mg/100 g	Pepper	Vegetables	Fruit vegetables	270.237	Apigenin	O=c1cc(-c2ccc(O)cc2)oc2cc(O)cc(O)c12	1	0.806
2798	40			0	mg/100 g	Pepper	Vegetables	Fruit vegetables	270.237	Apigenin	O=c1cc(-c2ccc(O)cc2)oc2cc(O)cc(O)c12	1	0.806
678	175			0	mg/100 g	Potato	Vegetables	Tubers	272.253	(S)-Naringenin	O=C1C[C@@H](c2ccc(O)cc2)Oc2cc(O)cc(O)c21	1	0.873
2798	175			0	mg/100 g	Potato	Vegetables	Tubers	270.237	Apigenin	O=c1cc(-c2ccc(O)cc2)oc2cc(O)cc(O)c12	1	0.806
678	175			0	mg/100 g	Potato	Vegetables	Tubers	272.253	(S)-Naringenin	O=C1C[C@@H](c2ccc(O)cc2)Oc2cc(O)cc(O)c21	1	0.873
2798	175			0	mg/100 g	Potato	Vegetables	Tubers	270.237	Apigenin	O=c1cc(-c2ccc(O)cc2)oc2cc(O)cc(O)c12	1	0.806
678	175			0	mg/100 g	Potato	Vegetables	Tubers	272.253	(S)-Naringenin	O=C1C[C@@H](c2ccc(O)cc2)Oc2cc(O)cc(O)c21	1	0.873
2798	175			0	mg/100 g	Potato	Vegetables	Tubers	270.237	Apigenin	O=c1cc(-c2ccc(O)cc2)oc2cc(O)cc(O)c12	1	0.806
678	175			0	mg/100 g	Potato	Vegetables	Tubers	272.253	(S)-Naringenin	O=C1C[C@@H](c2ccc(O)cc2)Oc2cc(O)cc(O)c21	1	0.873
2798	175			0	mg/100 g	Potato	Vegetables	Tubers	270.237	Apigenin	O=c1cc(-c2ccc(O)cc2)oc2cc(O)cc(O)c12	1	0.806
678	175			0	mg/100 g	Potato	Vegetables	Tubers	272.253	(S)-Naringenin	O=C1C[C@@H](c2ccc(O)cc2)Oc2cc(O)cc(O)c21	1	0.873
2798	175			0	mg/100 g	Potato	Vegetables	Tubers	270.237	Apigenin	O=c1cc(-c2ccc(O)cc2)oc2cc(O)cc(O)c12	1	0.806
678	175			0	mg/100 g	Potato	Vegetables	Tubers	272.253	(S)-Naringenin	O=C1C[C@@H](c2ccc(O)cc2)Oc2cc(O)cc(O)c21	1	0.873
2798	175			0	mg/100 g	Potato	Vegetables	Tubers	270.237	Apigenin	O=c1cc(-c2ccc(O)cc2)oc2cc(O)cc(O)c12	1	0.806
2798	66	Pumpkin, raw		0	mg/100 g	Cucurbita	Gourds	Gourds	270.237	Apigenin	O=c1cc(-c2ccc(O)cc2)oc2cc(O)cc(O)c12	1	0.806
2798	142	Purslane, raw		0	mg/100 g	Purslane	Herbs and Spices	Herbs	270.237	Apigenin	O=c1cc(-c2ccc(O)cc2)oc2cc(O)cc(O)c12	1	0.806
2798	72	Queen Anne's Lace, leaves, raw		12.6	mg/100 g	Wild carrot	Vegetables	Root vegetables	270.237	Apigenin	O=c1cc(-c2ccc(O)cc2)oc2cc(O)cc(O)c12	1	0.806
678	153			0	mg/100 g	Radish	Vegetables	Root vegetables	272.253	(S)-Naringenin	O=C1C[C@@H](c2ccc(O)cc2)Oc2cc(O)cc(O)c21	1	0.873
2798	153			0	mg/100 g	Radish	Vegetables	Root vegetables	270.237	Apigenin	O=c1cc(-c2ccc(O)cc2)oc2cc(O)cc(O)c12	1	0.806
2798	28	Rutabagas, raw		3.85	mg/100 g	Swede	Vegetables	Root vegetables	270.237	Apigenin	O=c1cc(-c2ccc(O)cc2)oc2cc(O)cc(O)c12	1	0.806
2798	30	Sauerkraut, canned, solids and liquids		0.02	mg/100 g	Common cabbage	Vegetables	Cabbages	270.237	Apigenin	O=c1cc(-c2ccc(O)cc2)oc2cc(O)cc(O)c12	1	0.806
2798	178	Spinach, frozen, chopped or leaf, unprepared		0	mg/100 g	Spinach	Vegetables	Leaf vegetables	270.237	Apigenin	O=c1cc(-c2ccc(O)cc2)oc2cc(O)cc(O)c12	1	0.806
2798	178	Spinach, raw		0	mg/100 g	Spinach	Vegetables	Leaf vegetables	270.237	Apigenin	O=c1cc(-c2ccc(O)cc2)oc2cc(O)cc(O)c12	1	0.806
2798	92	Sweet potato leaves, raw		0.06	mg/100 g	Sweet potato	Vegetables	Tubers	270.237	Apigenin	O=c1cc(-c2ccc(O)cc2)oc2cc(O)cc(O)c12	1	0.806
2798	92	Sweet potato, raw, unprepared		0.01	mg/100 g	Sweet potato	Vegetables	Tubers	270.237	Apigenin	O=c1cc(-c2ccc(O)cc2)oc2cc(O)cc(O)c12	1	0.806
2798	499	Taro leaves, raw		0.01	mg/100 g	Taro	Vegetables	Root vegetables	270.237	Apigenin	O=c1cc(-c2ccc(O)cc2)oc2cc(O)cc(O)c12	1	0.806
678	172	Tomatoes, cherry, raw		3.19	mg/100 g	Cherry tomato	Vegetables	Fruit vegetables	272.253	(S)-Naringenin	O=C1C[C@@H](c2ccc(O)cc2)Oc2cc(O)cc(O)c21	1	0.873
2798	171	Tomatoes, red, ripe, canned, packed in tomato juice		0.01	mg/100 g	Garden tomato	Vegetables	Fruit vegetables	270.237	Apigenin	O=c1cc(-c2ccc(O)cc2)oc2cc(O)cc(O)c12	1	0.806
678	171			0	mg/100 g	Garden tomato	Vegetables	Fruit vegetables	272.253	(S)-Naringenin	O=C1C[C@@H](c2ccc(O)cc2)Oc2cc(O)cc(O)c21	1	0.873
2798	171			0	mg/100 g	Garden tomato	Vegetables	Fruit vegetables	270.237	Apigenin	O=c1cc(-c2ccc(O)cc2)oc2cc(O)cc(O)c12	1	0.806
678	171			0.68	mg/100 g	Garden tomato	Vegetables	Fruit vegetables	272.253	(S)-Naringenin	O=C1C[C@@H](c2ccc(O)cc2)Oc2cc(O)cc(O)c21	1	0.873
2798	171			0	mg/100 g	Garden tomato	Vegetables	Fruit vegetables	270.237	Apigenin	O=c1cc(-c2ccc(O)cc2)oc2cc(O)cc(O)c12	1	0.806
2798	36	Turnip greens, raw		0	mg/100 g	Turnip	Herbs and Spices	Herbs	270.237	Apigenin	O=c1cc(-c2ccc(O)cc2)oc2cc(O)cc(O)c12	1	0.806
2798	409	Vinespinach, (basella), raw		62.2	mg/100 g	Malabar spinach	Vegetables	Leaf vegetables	270.237	Apigenin	O=c1cc(-c2ccc(O)cc2)oc2cc(O)cc(O)c12	1	0.806
2798	91	Water spinach		0.01	mg/100 g	Swamp cabbage	Vegetables	Leaf vegetables	270.237	Apigenin	O=c1cc(-c2ccc(O)cc2)oc2cc(O)cc(O)c12	1	0.806
2798	158			0.01	mg/100 g	Watercress	Herbs and Spices	Herbs	270.237	Apigenin	O=c1cc(-c2ccc(O)cc2)oc2cc(O)cc(O)c12	1	0.806
2798	553			0.01	mg/100 g	Yardlong bean	Pulses	Peas	270.237	Apigenin	O=c1cc(-c2ccc(O)cc2)oc2cc(O)cc(O)c12	1	0.806
678	148			0.43	mg/100 g	Almond	Nuts	Nuts	272.253	(S)-Naringenin	O=C1C[C@@H](c2ccc(O)cc2)Oc2cc(O)cc(O)c21	1	0.873
2798	148			0	mg/100 g	Almond	Nuts	Nuts	270.237	Apigenin	O=c1cc(-c2ccc(O)cc2)oc2cc(O)cc(O)c12	1	0.806
678	24			0	mg/100 g	Brazil nut	Nuts	Nuts	272.253	(S)-Naringenin	O=C1C[C@@H](c2ccc(O)cc2)Oc2cc(O)cc(O)c21	1	0.873
2798	24			0	mg/100 g	Brazil nut	Nuts	Nuts	270.237	Apigenin	O=c1cc(-c2ccc(O)cc2)oc2cc(O)cc(O)c12	1	0.806
678	11			0	mg/100 g	Cashew nut	Nuts	Nuts	272.253	(S)-Naringenin	O=C1C[C@@H](c2ccc(O)cc2)Oc2cc(O)cc(O)c21	1	0.873
2798	11			0	mg/100 g	Cashew nut	Nuts	Nuts	270.237	Apigenin	O=c1cc(-c2ccc(O)cc2)oc2cc(O)cc(O)c12	1	0.806
678	381			0	mg/100 g	Hazelnut	Nuts	Nuts	272.253	(S)-Naringenin	O=C1C[C@@H](c2ccc(O)cc2)Oc2cc(O)cc(O)c21	1	0.873
2798	381			0	mg/100 g	Hazelnut	Nuts	Nuts	270.237	Apigenin	O=c1cc(-c2ccc(O)cc2)oc2cc(O)cc(O)c12	1	0.806
678	536			0	mg/100 g	Macadamia nut	Nuts	Nuts	272.253	(S)-Naringenin	O=C1C[C@@H](c2ccc(O)cc2)Oc2cc(O)cc(O)c21	1	0.873
2798	536			0	mg/100 g	Macadamia nut	Nuts	Nuts	270.237	Apigenin	O=c1cc(-c2ccc(O)cc2)oc2cc(O)cc(O)c12	1	0.806
678	44			0	mg/100 g	Pecan nut	Nuts	Nuts	272.253	(S)-Naringenin	O=C1C[C@@H](c2ccc(O)cc2)Oc2cc(O)cc(O)c21	1	0.873
2798	44			0	mg/100 g	Pecan nut	Nuts	Nuts	270.237	Apigenin	O=c1cc(-c2ccc(O)cc2)oc2cc(O)cc(O)c12	1	0.806
678	441			0	mg/100 g	Colorado pinyon	Nuts	Nuts	272.253	(S)-Naringenin	O=C1C[C@@H](c2ccc(O)cc2)Oc2cc(O)cc(O)c21	1	0.873
2798	441			0	mg/100 g	Colorado pinyon	Nuts	Nuts	270.237	Apigenin	O=c1cc(-c2ccc(O)cc2)oc2cc(O)cc(O)c12	1	0.806
678	140			0	mg/100 g	Pistachio	Nuts	Nuts	272.253	(S)-Naringenin	O=C1C[C@@H](c2ccc(O)cc2)Oc2cc(O)cc(O)c21	1	0.873
2798	140			0	mg/100 g	Pistachio	Nuts	Nuts	270.237	Apigenin	O=c1cc(-c2ccc(O)cc2)oc2cc(O)cc(O)c12	1	0.806
2798	93	Nuts, walnuts, black, dried		0	mg/100 g	Black walnut	Nuts	Nuts	270.237	Apigenin	O=c1cc(-c2ccc(O)cc2)oc2cc(O)cc(O)c12	1	0.806
678	94			0	mg/100 g	Common walnut	Nuts	Nuts	272.253	(S)-Naringenin	O=C1C[C@@H](c2ccc(O)cc2)Oc2cc(O)cc(O)c21	1	0.873
2798	94			0	mg/100 g	Common walnut	Nuts	Nuts	270.237	Apigenin	O=c1cc(-c2ccc(O)cc2)oc2cc(O)cc(O)c12	1	0.806
678	268			0	mg/100 g	Beer	Beverages	Fermented beverages	272.253	(S)-Naringenin	O=C1C[C@@H](c2ccc(O)cc2)Oc2cc(O)cc(O)c21	1	0.873
2798	268			0	mg/100 g	Beer	Beverages	Fermented beverages	270.237	Apigenin	O=c1cc(-c2ccc(O)cc2)oc2cc(O)cc(O)c12	1	0.806
678	626			1.77	mg/100 g	Grape wine	Beverages	Fermented beverages	272.253	(S)-Naringenin	O=C1C[C@@H](c2ccc(O)cc2)Oc2cc(O)cc(O)c21	1	0.873
2798	626			0.13	mg/100 g	Grape wine	Beverages	Fermented beverages	270.237	Apigenin	O=c1cc(-c2ccc(O)cc2)oc2cc(O)cc(O)c12	1	0.806
678	626			0.38	mg/100 g	Grape wine	Beverages	Fermented beverages	272.253	(S)-Naringenin	O=C1C[C@@H](c2ccc(O)cc2)Oc2cc(O)cc(O)c21	1	0.873
2798	626			0	mg/100 g	Grape wine	Beverages	Fermented beverages	270.237	Apigenin	O=c1cc(-c2ccc(O)cc2)oc2cc(O)cc(O)c12	1	0.806
2798	58			0	mg/100 g	Coffee	Coffee and coffee products	Coffee	270.237	Apigenin	O=c1cc(-c2ccc(O)cc2)oc2cc(O)cc(O)c12	1	0.806
2798	38			0	mg/100 g	Tea	Teas	Teas	270.237	Apigenin	O=c1cc(-c2ccc(O)cc2)oc2cc(O)cc(O)c12	1	0.806
2798	38			0	mg/100 g	Tea	Teas	Teas	270.237	Apigenin	O=c1cc(-c2ccc(O)cc2)oc2cc(O)cc(O)c12	1	0.806
2798	38			0	mg/100 g	Tea	Teas	Teas	270.237	Apigenin	O=c1cc(-c2ccc(O)cc2)oc2cc(O)cc(O)c12	1	0.806
2798	197			0	mg/100 g	Broad bean	Pulses	Beans	270.237	Apigenin	O=c1cc(-c2ccc(O)cc2)oc2cc(O)cc(O)c12	1	0.806
678	16			0	mg/100 g	Peanut	Nuts	Nuts	272.253	(S)-Naringenin	O=C1C[C@@H](c2ccc(O)cc2)Oc2cc(O)cc(O)c21	1	0.873
2798	16			0	mg/100 g	Peanut	Nuts	Nuts	270.237	Apigenin	O=c1cc(-c2ccc(O)cc2)oc2cc(O)cc(O)c12	1	0.806
2798	643	Honey, mixed varieties (samples obtained in Argentina, Australia, Italy, Portugaul and Spain)		0.03	mg/100 g	Honey	Confectioneries	Other confectioneries	270.237	Apigenin	O=c1cc(-c2ccc(O)cc2)oc2cc(O)cc(O)c12	1	0.806
2798	79	Buckwheat groats, roasted, dry		0.28	mg/100 g	Common buckwheat	Cereals and cereal products	Cereals	270.237	Apigenin	O=c1cc(-c2ccc(O)cc2)oc2cc(O)cc(O)c12	1	0.806
678	177			1.67	mg/100 g	Sorghum	Cereals and cereal products	Cereals	272.253	(S)-Naringenin	O=C1C[C@@H](c2ccc(O)cc2)Oc2cc(O)cc(O)c21	1	0.873
2798	177			2.54	mg/100 g	Sorghum	Cereals and cereal products	Cereals	270.237	Apigenin	O=c1cc(-c2ccc(O)cc2)oc2cc(O)cc(O)c12	1	0.806
678	177			0	mg/100 g	Sorghum	Cereals and cereal products	Cereals	272.253	(S)-Naringenin	O=C1C[C@@H](c2ccc(O)cc2)Oc2cc(O)cc(O)c21	1	0.873
2798	177			2.54	mg/100 g	Sorghum	Cereals and cereal products	Cereals	270.237	Apigenin	O=c1cc(-c2ccc(O)cc2)oc2cc(O)cc(O)c12	1	0.806
678	632	Milk, raw		0.0549	uM	Milk (Cow)	Milk and milk products	Unfermented milks	272.253	(S)-Naringenin	O=C1C[C@@H](c2ccc(O)cc2)Oc2cc(O)cc(O)c21	1	0.873
125121	632	Milk, skimmed		0.58	uM	Milk (Cow)	Milk and milk products	Unfermented milks	454.471	Gnetin C	Oc1ccc(/C=C/c2cc(O)c3c(c2)O[C@H](c2ccc(O)cc2)[C@H]3c2cc(O)cc(O)c2)cc1	1	0.746
125186	632	Milk, skimmed		1	uM	Milk (Cow)	Milk and milk products	Unfermented milks	678.725	Rutin	Oc1ccc([C@@H]2Oc3ccc(/C=C\c4cc(O)c5c(c4)C[C@@H](c4ccc(O)cc4)[C@@H]5c4cc(O)cc(O)c4)cc3[C@@H]2c2cc(O)cc(O)c2)cc1	1	0.742
125186	632	Milk, 1% fat		1.2	uM	Milk (Cow)	Milk and milk products	Unfermented milks	678.725	Rutin	Oc1ccc([C@@H]2Oc3ccc(/C=C\c4cc(O)c5c(c4)C[C@@H](c4ccc(O)cc4)[C@@H]5c4cc(O)cc(O)c4)cc3[C@@H]2c2cc(O)cc(O)c2)cc1	1	0.742
125186	632	Milk, 2% fat		1.27	uM	Milk (Cow)	Milk and milk products	Unfermented milks	678.725	Rutin	Oc1ccc([C@@H]2Oc3ccc(/C=C\c4cc(O)c5c(c4)C[C@@H](c4ccc(O)cc4)[C@@H]5c4cc(O)cc(O)c4)cc3[C@@H]2c2cc(O)cc(O)c2)cc1	1	0.742
125186	632	Milk, 3.25% fat		1.57	uM	Milk (Cow)	Milk and milk products	Unfermented milks	678.725	Rutin	Oc1ccc([C@@H]2Oc3ccc(/C=C\c4cc(O)c5c(c4)C[C@@H](c4ccc(O)cc4)[C@@H]5c4cc(O)cc(O)c4)cc3[C@@H]2c2cc(O)cc(O)c2)cc1	1	0.742
125121	632	Milk, 3.25% fat		117	uM	Milk (Cow)	Milk and milk products	Unfermented milks	454.471	Gnetin C	Oc1ccc(/C=C/c2cc(O)c3c(c2)O[C@H](c2ccc(O)cc2)[C@H]3c2cc(O)cc(O)c2)cc1	1	0.746
125121	632	Milk, 1% fat		12.4	uM	Milk (Cow)	Milk and milk products	Unfermented milks	454.471	Gnetin C	Oc1ccc(/C=C/c2cc(O)c3c(c2)O[C@H](c2ccc(O)cc2)[C@H]3c2cc(O)cc(O)c2)cc1	1	0.746
125121	632	Milk, 2% fat		24	uM	Milk (Cow)	Milk and milk products	Unfermented milks	454.471	Gnetin C	Oc1ccc(/C=C/c2cc(O)c3c(c2)O[C@H](c2ccc(O)cc2)[C@H]3c2cc(O)cc(O)c2)cc1	1	0.746
678	939	Tea [Green], infusion		0	mg/100g	Black tea	Teas	Teas	272.253	(S)-Naringenin	O=C1C[C@@H](c2ccc(O)cc2)Oc2cc(O)cc(O)c21	1	0.873
678	940	Tea [Green], infusion		0	mg/100g	Green tea	Teas	Teas	272.253	(S)-Naringenin	O=C1C[C@@H](c2ccc(O)cc2)Oc2cc(O)cc(O)c21	1	0.873
678	939	Tea [Black], infusion		0	mg/100g	Black tea	Teas	Teas	272.253	(S)-Naringenin	O=C1C[C@@H](c2ccc(O)cc2)Oc2cc(O)cc(O)c21	1	0.873
678	940	Tea [Black], infusion		0	mg/100g	Green tea	Teas	Teas	272.253	(S)-Naringenin	O=C1C[C@@H](c2ccc(O)cc2)Oc2cc(O)cc(O)c21	1	0.873
2798	939	Tea [Green], infusion		0	mg/100g	Black tea	Teas	Teas	270.237	Apigenin	O=c1cc(-c2ccc(O)cc2)oc2cc(O)cc(O)c12	1	0.806
2798	940	Tea [Green], infusion		0	mg/100g	Green tea	Teas	Teas	270.237	Apigenin	O=c1cc(-c2ccc(O)cc2)oc2cc(O)cc(O)c12	1	0.806
2798	939	Tea [Black], infusion		0	mg/100g	Black tea	Teas	Teas	270.237	Apigenin	O=c1cc(-c2ccc(O)cc2)oc2cc(O)cc(O)c12	1	0.806
2798	940	Tea [Black], infusion		0	mg/100g	Green tea	Teas	Teas	270.237	Apigenin	O=c1cc(-c2ccc(O)cc2)oc2cc(O)cc(O)c12	1	0.806
2798	939	Tea [Oolong], infusion		0	mg/100g	Black tea	Teas	Teas	270.237	Apigenin	O=c1cc(-c2ccc(O)cc2)oc2cc(O)cc(O)c12	1	0.806
2798	940	Tea [Oolong], infusion		0	mg/100g	Green tea	Teas	Teas	270.237	Apigenin	O=c1cc(-c2ccc(O)cc2)oc2cc(O)cc(O)c12	1	0.806
2798	939			0	mg/100 g	Black tea	Teas	Teas	270.237	Apigenin	O=c1cc(-c2ccc(O)cc2)oc2cc(O)cc(O)c12	1	0.806
2798	940			0	mg/100 g	Green tea	Teas	Teas	270.237	Apigenin	O=c1cc(-c2ccc(O)cc2)oc2cc(O)cc(O)c12	1	0.806
2798	957			0	mg/100 g	Red tea	Teas	Teas	270.237	Apigenin	O=c1cc(-c2ccc(O)cc2)oc2cc(O)cc(O)c12	1	0.806
2798	1021			0	mg/100 g	Herbal tea	Teas	Teas	270.237	Apigenin	O=c1cc(-c2ccc(O)cc2)oc2cc(O)cc(O)c12	1	0.806
2798	939			0	mg/100 g	Black tea	Teas	Teas	270.237	Apigenin	O=c1cc(-c2ccc(O)cc2)oc2cc(O)cc(O)c12	1	0.806
2798	940			0	mg/100 g	Green tea	Teas	Teas	270.237	Apigenin	O=c1cc(-c2ccc(O)cc2)oc2cc(O)cc(O)c12	1	0.806
2798	957			0	mg/100 g	Red tea	Teas	Teas	270.237	Apigenin	O=c1cc(-c2ccc(O)cc2)oc2cc(O)cc(O)c12	1	0.806
2798	1021			0	mg/100 g	Herbal tea	Teas	Teas	270.237	Apigenin	O=c1cc(-c2ccc(O)cc2)oc2cc(O)cc(O)c12	1	0.806
2798	939			0	mg/100 g	Black tea	Teas	Teas	270.237	Apigenin	O=c1cc(-c2ccc(O)cc2)oc2cc(O)cc(O)c12	1	0.806
2798	940			0	mg/100 g	Green tea	Teas	Teas	270.237	Apigenin	O=c1cc(-c2ccc(O)cc2)oc2cc(O)cc(O)c12	1	0.806
2798	957			0	mg/100 g	Red tea	Teas	Teas	270.237	Apigenin	O=c1cc(-c2ccc(O)cc2)oc2cc(O)cc(O)c12	1	0.806
2798	1021			0	mg/100 g	Herbal tea	Teas	Teas	270.237	Apigenin	O=c1cc(-c2ccc(O)cc2)oc2cc(O)cc(O)c12	1	0.806
2798	59	Coffee beverage [Filter]		0	mg/100g	Arabica coffee	Coffee and coffee products	Coffee	270.237	Apigenin	O=c1cc(-c2ccc(O)cc2)oc2cc(O)cc(O)c12	1	0.806
2798	60	Coffee beverage [Filter]		0	mg/100g	Robusta coffee	Coffee and coffee products	Coffee	270.237	Apigenin	O=c1cc(-c2ccc(O)cc2)oc2cc(O)cc(O)c12	1	0.806
2798	59			0	mg/100 g	Arabica coffee	Coffee and coffee products	Coffee	270.237	Apigenin	O=c1cc(-c2ccc(O)cc2)oc2cc(O)cc(O)c12	1	0.806
2798	60			0	mg/100 g	Robusta coffee	Coffee and coffee products	Coffee	270.237	Apigenin	O=c1cc(-c2ccc(O)cc2)oc2cc(O)cc(O)c12	1	0.806
678	632	Milk, raw		0.0549	uM	Milk (Cow)	Milk and milk products	Unfermented milks	272.253	(S)-Naringenin	O=C1C[C@@H](c2ccc(O)cc2)Oc2cc(O)cc(O)c21	1	0.873
